# Supplementary material for: Ammonium O,O′-diethyl dithio­phosphate
Source: Acta Crystallogr Sect E Struct Rep Online. 2011 Jun 18;67(Pt 7):o1749–50. doi: 10.1107/S1600536811022811 (PMC3151957; doi:10.1107/S1600536811022811)
Supplement: Supplementary file 1 [file e-67-o1749-sup1.cif]

##############################################################################
#                                                                            #
# This CIF contains the data in a paper accepted for publication in          #
# Acta Crystallographica Section E. It conforms to the requirements of       #
# Notes for Authors for Acta Crystallographica Section E, and has been       #
# peer reviewed under the auspices of the IUCr Commission on Journals.       #
#                                                                            #
# Full details of the Crystallographic Information File format               #
# are given in the paper "The Crystallographic Information File (CIF):       #
# a New Standard Archive File for Crystallography" by S. R. Hall, F. H.      #
# Allen and I. D. Brown [Acta Cryst. (1991), A47, 655-685].                  #
#                                                                            #
# The current version of the core CIF dictionary is obtainable from          #
# ftp://ftp.iucr.org/pub/cif_core.dic.                                       #
#                                                                            #
# Software is freely available for graphical display of the structure(s)     #
# in this CIF. For information consult the CIF software page                 #
# http://www.iucr.org/resources/cif/software.                                #
#                                                                            #
# This file may be used for bona fide research purposes within the           #
# scientific community so long as proper attribution is given to the journal # 
# article from which it was obtained.                                        #
#                                                                            #
##############################################################################
data_global
_journal_date_recd_electronic     2011-06-10
_journal_date_accepted     2011-06-13
_journal_name_full     'Acta Crystallographica, Section E'
_journal_year     2011
_journal_volume     67
_journal_issue      7
_journal_page_first     o1749
_journal_page_last     o1750
_journal_paper_category     QO
_journal_coeditor_code     WM2499
_publ_contact_author_name     'Barbara Becker'
_publ_contact_author_address
;
Department of Inorganic Chemistry
Gdansk University of Technology
11/12 Narutowicza Str.
80-233 Gda\'nsk
Poland
;
_publ_contact_author_email     'barbara.becker@pg.gda.pl'
_publ_contact_author_fax     '48(58)3472694'
_publ_contact_author_phone     '48(58)3472622'
_publ_section_title
;
Ammonium <i>O</i>,<i>O</i>'-diethyl dithiophosphate
;
loop_
    _publ_author_name
    _publ_author_footnote
    _publ_author_address
    'Okuniewski, Andrzej' .
;
Department of Inorganic Chemistry
Gdansk University of Technology
11/12 Narutowicza Str.
80-233 Gda\'nsk
Poland
;
    'Becker, Barbara' .
;
Department of Inorganic Chemistry
Gdansk University of Technology
11/12 Narutowicza Str.
80-233 Gda\'nsk
Poland
;
data_I
_chemical_name_systematic
;
Ammonium <i>O</i>,<i>O</i>'-diethyl dithiophosphate
;
_chemical_formula_moiety     'H4 N +, C4 H10 O2 P S2 -'
_chemical_formula_sum     'C4 H14 N O2 P S2'
_chemical_formula_iupac     'N H4 +, C4 H10 O2 P S2 -'
_chemical_formula_weight     203.25
_chemical_melting_point     438.0(10)
_symmetry_cell_setting     monoclinic
_symmetry_space_group_name_H-M     'P 21/c'
_symmetry_space_group_name_Hall     '-P 2ybc'
loop_
    _symmetry_equiv_pos_as_xyz
    'x, y, z'
    '-x, y+1/2, -z+1/2'
    '-x, -y, -z'
    'x, -y-1/2, z-1/2'
_cell_length_a     12.0274(7)
_cell_length_b     7.2006(3)
_cell_length_c     12.5690(7)
_cell_angle_alpha     90
_cell_angle_beta     110.305(6)
_cell_angle_gamma     90
_cell_volume     1020.89(9)
_cell_formula_units_Z     4
_cell_measurement_reflns_used     2402
_cell_measurement_theta_min     2.823
_cell_measurement_theta_max     28.395
_cell_measurement_temperature     120(2)
_exptl_crystal_description     plate
_exptl_crystal_colour     colourless
_exptl_crystal_size_max     0.3004
_exptl_crystal_size_mid     0.1627
_exptl_crystal_size_min     0.047
_exptl_crystal_density_diffrn     1.322
_exptl_crystal_density_method     'not measured'
_exptl_crystal_F_000     432
loop_
    _exptl_crystal_face_index_h
    _exptl_crystal_face_index_k
    _exptl_crystal_face_index_l
    _exptl_crystal_face_perp_dist
    -2 -10 -1 0.1143
    2 10 0 0.1713
    16 -1 0 0.0235
    -16 1 0 0.0235
    -7 -1 18 0.0781
    7 1 -18 0.0846
_exptl_absorpt_coefficient_mu     0.632
_exptl_absorpt_correction_type     analytical
_exptl_absorpt_process_details
;
[CrysAlis PRO (Oxford Diffraction, 2010) using a multi-faceted crystal
model
based on expressions derived by Clark & Reid (1995)]
;
_exptl_absorpt_correction_T_min     0.856
_exptl_absorpt_correction_T_max     0.969
_exptl_special_details
;
;
_diffrn_ambient_temperature     120(2)
_diffrn_radiation_type     MoK\a
_diffrn_radiation_wavelength     0.71073
_diffrn_radiation_monochromator     graphite
_diffrn_measurement_device_type     'Oxford Diffraction Xcalibur'
_diffrn_measurement_method     '\w scans'
_diffrn_detector_area_resol_mean     8.1883
_diffrn_reflns_number     3955
_diffrn_reflns_av_R_equivalents     0.0225
_diffrn_reflns_theta_min     3.3
_diffrn_reflns_theta_max     25.99
_diffrn_reflns_theta_full     25.99
_diffrn_measured_fraction_theta_max     0.999
_diffrn_measured_fraction_theta_full     0.999
_diffrn_reflns_limit_h_min     -14
_diffrn_reflns_limit_h_max     12
_diffrn_reflns_limit_k_min     -8
_diffrn_reflns_limit_k_max     8
_diffrn_reflns_limit_l_min     -15
_diffrn_reflns_limit_l_max     14
_refine_special_details
;
Refinement of <i>F</i>^2^ against ALL reflections. The weighted <i>R</i>-factor
<i>wR</i> and goodness of fit <i>S</i> are based on <i>F</i>^2^, conventional
<i>R</i>-factors <i>R</i> are based on <i>F</i>, with <i>F</i> set to zero for
negative <i>F</i>^2^. The threshold expression of <i>F</i>^2^ >
2\s(<i>F</i>^2^) is used only for calculating <i>R</i>-factors(gt) <i>etc</i>.
and is not relevant to the choice of reflections for refinement.
<i>R</i>-factors based on <i>F</i>^2^ are statistically about twice as large
as those based on <i>F</i>, and <i>R</i>- factors based on ALL data will be
even larger.
;
_reflns_number_total     2004
_reflns_number_gt     1579
_reflns_threshold_expression     I>2\s(I)
_refine_ls_structure_factor_coef     Fsqd
_refine_ls_matrix_type     full
_refine_ls_R_factor_all     0.0469
_refine_ls_R_factor_gt     0.0349
_refine_ls_wR_factor_gt     0.0817
_refine_ls_wR_factor_ref     0.0847
_refine_ls_goodness_of_fit_ref     1.009
_refine_ls_restrained_S_all     1.008
_refine_ls_number_reflns     2004
_refine_ls_number_parameters     109
_refine_ls_number_restraints     4
_refine_ls_hydrogen_treatment     mixed
_refine_ls_weighting_scheme     calc
_refine_ls_weighting_details
         'calc w=1/[\s^2^(Fo^2^)+(0.0521P)^2^+0.0000P] where P=(Fo^2^+2Fc^2^)/3'
_atom_sites_solution_hydrogens     geom
_atom_sites_solution_primary     direct
_atom_sites_solution_secondary     difmap
_refine_ls_shift/su_max     0.001
_refine_ls_shift/su_mean     0
_refine_diff_density_max     0.455
_refine_diff_density_min     -0.214
_refine_ls_extinction_method     none
loop_
    _atom_type_symbol
    _atom_type_description
    _atom_type_scat_dispersion_real
    _atom_type_scat_dispersion_imag
    _atom_type_scat_source
    C C 0.0033 0.0016 'International Tables Vol C Tables 4.2.6.8 and 6.1.1.4'
    H H 0 0 'International Tables Vol C Tables 4.2.6.8 and 6.1.1.4'
    N N 0.0061 0.0033 'International Tables Vol C Tables 4.2.6.8 and 6.1.1.4'
    O O 0.0106 0.006 'International Tables Vol C Tables 4.2.6.8 and 6.1.1.4'
    P P 0.1023 0.0942 'International Tables Vol C Tables 4.2.6.8 and 6.1.1.4'
    S S 0.1246 0.1234 'International Tables Vol C Tables 4.2.6.8 and 6.1.1.4'
_computing_data_collection
;
<i>CrysAlis PRO</i> (Oxford Diffraction, 2010)
;
_computing_cell_refinement
;
<i>CrysAlis PRO</i> (Oxford Diffraction, 2010)
;
_computing_data_reduction
;
<i>CrysAlis PRO</i> (Oxford Diffraction, 2010)
;
_computing_structure_solution
;
<i>SHELXS97</i> (Sheldrick, 2008)
;
_computing_structure_refinement
;
<i>SHELXL97</i> (Sheldrick, 2008)
;
_computing_molecular_graphics
;
<i>OLEX2</i> (Dolomanov <i>et al.</i>, 2009) and <i>Mercury</i>
(Macrae <i>et al.</i>, 2008)
;
_computing_publication_material
;
<i>WinGX</i> (Farrugia, 1999) and <i>PLATON</i> (Spek, 2009)
;
loop_
    _atom_site_type_symbol
    _atom_site_label
    _atom_site_fract_x
    _atom_site_fract_y
    _atom_site_fract_z
    _atom_site_U_iso_or_equiv
    _atom_site_adp_type
    _atom_site_calc_flag
    _atom_site_refinement_flags
    _atom_site_occupancy
    _atom_site_symmetry_multiplicity
    _atom_site_disorder_assembly
    _atom_site_disorder_group
    C C1 0.3199(2) 0.5211(3) 0.2964(2) 0.0326(5) Uani d . 1 1 . .
    H H1A 0.2982 0.4906 0.3635 0.039 Uiso calc R 1 1 . .
    H H1B 0.265 0.6179 0.2517 0.039 Uiso calc R 1 1 . .
    C C2 0.4451(2) 0.5890(4) 0.3330(3) 0.0511(7) Uani d . 1 1 . .
    H H2A 0.4984 0.493 0.3783 0.077 Uiso calc R 1 1 . .
    H H2B 0.4529 0.7018 0.3788 0.077 Uiso calc R 1 1 . .
    H H2C 0.466 0.6169 0.266 0.077 Uiso calc R 1 1 . .
    C C3 0.3169(2) 0.0606(4) 0.3984(2) 0.0392(6) Uani d . 1 1 . .
    H H3A 0.369 0.1581 0.4457 0.047 Uiso calc R 1 1 . .
    H H3B 0.36 -0.0022 0.3543 0.047 Uiso calc R 1 1 . .
    C C4 0.2849(3) -0.0763(4) 0.4717(2) 0.0425(7) Uani d . 1 1 . .
    H H4A 0.2426 -0.0129 0.5152 0.064 Uiso calc R 1 1 . .
    H H4B 0.3572 -0.1334 0.524 0.064 Uiso calc R 1 1 . .
    H H4C 0.234 -0.1727 0.4242 0.064 Uiso calc R 1 1 . .
    O O1 0.31244(13) 0.35602(19) 0.22740(13) 0.0281(4) Uani d . 1 1 . .
    O O2 0.20831(13) 0.1435(2) 0.32198(12) 0.0278(4) Uani d . 1 1 . .
    P P1 0.20257(5) 0.21895(8) 0.20040(5) 0.02272(16) Uani d . 1 1 . .
    S S1 0.23286(5) 0.02043(8) 0.10585(5) 0.03012(17) Uani d . 1 1 . .
    S S2 0.04716(5) 0.34439(8) 0.13990(4) 0.02542(16) Uani d . 1 1 . .
    N N1 0.0076(2) 0.3099(3) 0.38320(17) 0.0284(4) Uani d D 1 1 . .
    H H1N -0.0563(17) 0.369(4) 0.385(2) 0.053(8) Uiso d D 1 1 . .
    H H2N 0.020(2) 0.333(4) 0.3191(14) 0.047(8) Uiso d D 1 1 . .
    H H3N -0.010(3) 0.1909(16) 0.385(2) 0.052(9) Uiso d D 1 1 . .
    H H4N 0.0644(18) 0.357(3) 0.4414(15) 0.047(8) Uiso d D 1 1 . .
loop_
    _atom_site_aniso_label
    _atom_site_aniso_U_11
    _atom_site_aniso_U_22
    _atom_site_aniso_U_33
    _atom_site_aniso_U_12
    _atom_site_aniso_U_13
    _atom_site_aniso_U_23
    C1 0.0318(13) 0.0262(11) 0.0376(13) -0.0028(10) 0.0093(10) -0.0092(10)
    C2 0.0360(15) 0.0437(15) 0.0672(19) -0.0085(13) 0.0101(14) -0.0231(15)
    C3 0.0281(13) 0.0406(14) 0.0387(14) 0.0043(12) -0.0015(11) 0.0107(12)
    C4 0.0528(17) 0.0459(15) 0.0302(13) 0.0196(14) 0.0162(12) 0.0099(12)
    O1 0.0263(8) 0.0254(8) 0.0348(8) -0.0061(7) 0.0133(7) -0.0074(7)
    O2 0.0250(8) 0.0333(8) 0.0231(7) 0.0047(7) 0.0061(6) 0.0067(7)
    P1 0.0227(3) 0.0229(3) 0.0233(3) -0.0008(2) 0.0088(2) -0.0015(2)
    S1 0.0256(3) 0.0295(3) 0.0370(3) -0.0010(2) 0.0131(3) -0.0097(3)
    S2 0.0263(3) 0.0297(3) 0.0202(3) 0.0051(2) 0.0080(2) 0.0011(2)
    N1 0.0328(12) 0.0313(12) 0.0244(10) 0.0047(10) 0.0141(9) 0.0026(9)
_geom_special_details
;
All s.u.'s (except the s.u. in the dihedral angle between two l.s. planes) are
estimated using the full covariance matrix. The cell s.u.'s are taken into
account individually in the estimation of s.u.'s in distances, angles and
torsion angles; correlations between s.u.'s in cell parameters are only used
when they are defined by crystal symmetry. An approximate (isotropic)
treatment of cell s.u.'s is used for estimating s.u.'s involving l.s. planes.
;
loop_
    _geom_bond_atom_site_label_1
    _geom_bond_atom_site_label_2
    _geom_bond_site_symmetry_2
    _geom_bond_distance
    _geom_bond_publ_flag
    C1 O1 . 1.456(3) ?
    C1 C2 . 1.495(3) ?
    C1 H1A . 0.99 ?
    C1 H1B . 0.99 ?
    C2 H2A . 0.98 ?
    C2 H2B . 0.98 ?
    C2 H2C . 0.98 ?
    C3 O2 . 1.454(3) ?
    C3 C4 . 1.489(3) ?
    C3 H3A . 0.99 ?
    C3 H3B . 0.99 ?
    C4 H4A . 0.98 ?
    C4 H4B . 0.98 ?
    C4 H4C . 0.98 ?
    O1 P1 . 1.5888(15) ?
    O2 P1 . 1.6005(14) ?
    P1 S1 . 1.9720(8) ?
    P1 S2 . 1.9753(8) ?
    N1 H1N . 0.886(10) ?
    N1 H2N . 0.884(10) ?
    N1 H3N . 0.885(10) ?
    N1 H4N . 0.879(10) ?
loop_
    _geom_angle_atom_site_label_1
    _geom_angle_atom_site_label_2
    _geom_angle_atom_site_label_3
    _geom_angle_site_symmetry_1
    _geom_angle_site_symmetry_3
    _geom_angle
    _geom_angle_publ_flag
    O1 C1 C2 . . 107.3(2) ?
    O1 C1 H1A . . 110.2 ?
    C2 C1 H1A . . 110.2 ?
    O1 C1 H1B . . 110.2 ?
    C2 C1 H1B . . 110.2 ?
    H1A C1 H1B . . 108.5 ?
    C1 C2 H2A . . 109.5 ?
    C1 C2 H2B . . 109.5 ?
    H2A C2 H2B . . 109.5 ?
    C1 C2 H2C . . 109.5 ?
    H2A C2 H2C . . 109.5 ?
    H2B C2 H2C . . 109.5 ?
    O2 C3 C4 . . 108.3(2) ?
    O2 C3 H3A . . 110 ?
    C4 C3 H3A . . 110 ?
    O2 C3 H3B . . 110 ?
    C4 C3 H3B . . 110 ?
    H3A C3 H3B . . 108.4 ?
    C3 C4 H4A . . 109.5 ?
    C3 C4 H4B . . 109.5 ?
    H4A C4 H4B . . 109.5 ?
    C3 C4 H4C . . 109.5 ?
    H4A C4 H4C . . 109.5 ?
    H4B C4 H4C . . 109.5 ?
    C1 O1 P1 . . 120.63(14) ?
    C3 O2 P1 . . 120.07(15) ?
    O1 P1 O2 . . 104.47(8) ?
    O1 P1 S1 . . 105.37(6) ?
    O2 P1 S1 . . 111.94(6) ?
    O1 P1 S2 . . 113.83(6) ?
    O2 P1 S2 . . 104.14(6) ?
    S1 P1 S2 . . 116.59(4) ?
    H1N N1 H2N . . 111(2) ?
    H1N N1 H3N . . 104(3) ?
    H2N N1 H3N . . 109(2) ?
    H1N N1 H4N . . 103(2) ?
    H2N N1 H4N . . 111(3) ?
    H3N N1 H4N . . 118(3) ?
loop_
    _geom_hbond_atom_site_label_D
    _geom_hbond_atom_site_label_H
    _geom_hbond_atom_site_label_A
    _geom_hbond_site_symmetry_A
    _geom_hbond_distance_DH
    _geom_hbond_distance_HA
    _geom_hbond_distance_DA
    _geom_hbond_angle_DHA
    N1 H1N S1 2 0.886(10) 2.425(10) 3.310(2) 178(3)
    N1 H4N S1 4_566 0.879(10) 2.499(10) 3.377(2) 177(2)
    N1 H3N S2 2_545 0.885(10) 2.536(11) 3.409(2) 169(2)
    N1 H2N S2 . 0.884(10) 2.387(11) 3.2633(19) 171(2)
