# Supplementary material for: Ammonium O,O′-diethyl dithio­phosphate
Source: Acta Crystallogr Sect E Struct Rep Online. 2011 Jun 18;67(Pt 7):o1749–50. doi: 10.1107/S1600536811022811 (PMC3151957; doi:10.1107/S1600536811022811)
Supplement: Supplementary file 2 [file e-67-o1749-Isup2.hkl]

#
# h,k,l, Fc-squared, Fo-squared, sigma(Fo-squared) and status flag
#
data_I
_shelx_title ' G08k in P2(1)/c'
_shelx_refln_list_code          4
_shelx_F_calc_maximum      118.33
_exptl_crystal_F_000       432.00
_reflns_d_resolution_high  0.8109
 
loop_
 _symmetry_equiv_pos_as_xyz
 'x, y, z'
 '-x, y+1/2, -z+1/2'
 '-x, -y, -z'
 'x, -y-1/2, z-1/2'
 
_cell_length_a    12.0274
_cell_length_b     7.2006
_cell_length_c    12.5690
_cell_angle_alpha  90.000
_cell_angle_beta  110.305
_cell_angle_gamma  90.000
 
_shelx_F_squared_multiplier     1.000
 
loop_
 _refln_index_h
 _refln_index_k
 _refln_index_l
 _refln_F_squared_calc
 _refln_F_squared_meas
 _refln_F_squared_sigma
 _refln_observed_status
   2   0   0     9454.15    11587.05    246.02 o
   3   0   0     2671.94     2776.24     15.06 o
   4   0   0    14002.09    15125.94    165.43 o
   5   0   0     2271.59     2116.40     34.18 o
   6   0   0       33.32       38.51      6.18 o
   7   0   0     2157.84     2069.39     40.79 o
   8   0   0     2103.74     2021.31     24.24 o
   9   0   0     1039.17     1038.04     20.27 o
  10   0   0       53.35       41.80     11.80 o
  11   0   0     1427.74     1353.81     81.19 o
  12   0   0      709.32      741.02     61.58 o
  13   0   0       10.09       20.69     10.03 o
   1   1   0    10428.36    12800.63     54.92 o
   2   1   0     3649.50     4132.66     38.52 o
   3   1   0      452.09      473.37     22.49 o
   4   1   0       68.21       91.67      4.53 o
   5   1   0      641.84      595.59      9.72 o
   6   1   0     5488.99     5795.95     25.74 o
   7   1   0     2139.20     2087.54     17.65 o
   8   1   0      105.88      102.52      9.30 o
   9   1   0      367.82      337.73     13.04 o
  10   1   0      366.87      364.15     18.03 o
  11   1   0      565.98      578.74     56.23 o
  12   1   0       27.37       26.56      7.98 o
  13   1   0      203.22      200.01     31.84 o
   0   2   0       48.10       75.02      5.07 o
   1   2   0     4388.01     5012.46     34.56 o
   2   2   0     3115.13     3483.14     38.53 o
   3   2   0      192.70      173.05      7.07 o
   4   2   0       17.87       17.29      4.56 o
   5   2   0     2099.57     2252.72     26.72 o
   6   2   0      748.47      689.25      9.81 o
   7   2   0       91.10       90.08      7.62 o
   8   2   0      559.03      529.83     18.31 o
   9   2   0      185.21      164.15      9.90 o
  10   2   0      485.34      517.55     12.89 o
  11   2   0      254.16      223.29     20.48 o
  12   2   0      418.99      380.37     16.20 o
  13   2   0      613.33      732.84     27.52 o
   1   3   0       78.32       71.11      4.24 o
   2   3   0        7.52        9.00      2.73 o
   3   3   0        1.76       -1.28      3.17 o
   4   3   0     1030.74      995.50      7.67 o
   5   3   0        0.26        0.85      2.23 o
   6   3   0        0.98       -3.13      3.13 o
   7   3   0       76.52       61.81      6.68 o
   8   3   0        8.44        7.87      6.94 o
   9   3   0      159.04      127.19     16.40 o
  10   3   0       62.58       61.56     15.76 o
  11   3   0      178.18      216.01     19.18 o
  12   3   0      340.45      358.37     21.60 o
  13   3   0       64.62       89.64     20.58 o
   0   4   0        0.11        0.66      6.60 o
   1   4   0      113.84      100.67      4.99 o
   2   4   0     2431.25     2403.82     14.31 o
   3   4   0     1022.48     1051.41     14.61 o
   4   4   0      205.95      180.35      9.09 o
   5   4   0      588.25      510.52     26.47 o
   6   4   0       25.69       13.84     14.13 o
   7   4   0      269.57      246.99     18.10 o
   8   4   0      376.22      377.39     19.48 o
   9   4   0      713.72      756.54     24.88 o
  10   4   0      150.43      150.84     19.10 o
  11   4   0        0.00        4.55     16.39 o
  12   4   0       64.34       76.51     22.03 o
   1   5   0        0.14        1.14      3.42 o
   2   5   0        2.33        0.56      4.76 o
   3   5   0      994.90      973.04      9.50 o
   4   5   0     1745.50     1753.31     17.46 o
   5   5   0      125.10      123.10     14.67 o
   6   5   0        0.09       -0.05     14.44 o
   7   5   0      747.57      739.40     23.54 o
   8   5   0      510.90      526.66     23.04 o
   9   5   0        7.92       13.38     16.21 o
  10   5   0        3.10        3.57     16.82 o
  11   5   0        0.04       -7.69     18.40 o
   0   6   0     1216.21     1249.82     12.36 o
   1   6   0      584.38      617.06      9.55 o
   2   6   0       18.68       20.62      5.48 o
   3   6   0      419.44      427.79     12.46 o
   4   6   0      345.48      371.90     11.97 o
   5   6   0       31.98       34.94     13.87 o
   6   6   0       30.50       16.49     14.90 o
   7   6   0      168.96      155.38     17.95 o
   8   6   0        6.15       -1.34     15.80 o
   9   6   0        0.21       -7.28     16.51 o
  10   6   0      178.48      219.24     15.49 o
   1   7   0      152.88      151.05      9.82 o
   2   7   0       25.96       31.73      9.01 o
   3   7   0        2.34        2.07      7.02 o
   4   7   0        8.95       12.20      9.27 o
   5   7   0      459.28      443.13     20.62 o
   6   7   0      124.22      103.82     16.37 o
   7   7   0        5.97       13.62     10.32 o
   8   7   0        1.16       21.04     11.64 o
   0   8   0       41.78       30.41     15.57 o
   1   8   0        2.19       -7.14     10.82 o
   2   8   0      149.47      140.38     16.61 o
   3   8   0       37.67       25.58      9.59 o
   4   8   0        3.74       -1.59      9.57 o
   5   8   0        0.94       -7.66     14.66 o
   6   8   0       52.87       43.63     11.16 o
 -14   1   1       49.96       52.47     19.11 o
 -13   1   1      193.20      206.40     21.18 o
 -12   1   1       48.06       42.12      7.67 o
 -11   1   1        0.02        1.96      6.63 o
 -10   1   1        1.98        4.68      6.79 o
  -9   1   1      770.70      717.77     15.84 o
  -8   1   1       10.78        4.01      5.62 o
  -7   1   1     2134.43     2099.54     27.29 o
  -6   1   1       91.53       96.86     10.13 o
  -5   1   1      811.15      791.25     12.58 o
  -4   1   1      895.50      929.53     20.88 o
  -3   1   1    10874.49    13105.05    138.91 o
  -2   1   1      530.09      487.14      4.63 o
  -1   1   1      322.34      320.76      3.09 o
   0   1   1       12.20       13.15      1.38 o
   1   1   1      829.19      977.57      8.97 o
   2   1   1     1588.27     1728.75     15.14 o
   3   1   1      516.55      478.60      4.40 o
   4   1   1     5436.19     5964.62     42.53 o
   5   1   1      475.79      504.17      6.90 o
   6   1   1     1810.45     1885.81     16.31 o
   7   1   1      518.80      479.53     11.04 o
   8   1   1     2097.20     2109.05     19.69 o
   9   1   1      522.23      505.75     14.31 o
  10   1   1       91.69       87.22     11.52 o
  11   1   1       41.19       45.61      7.86 o
  12   1   1      154.20      148.69     18.37 o
  13   1   1      138.79      118.92     11.73 o
 -13   2   1       14.47       22.18     17.75 o
 -12   2   1       27.87       29.84     17.07 o
 -11   2   1       93.21       91.12      7.59 o
 -10   2   1      377.94      383.34     10.31 o
  -9   2   1      658.03      665.31     19.46 o
  -8   2   1       90.75       80.15      8.33 o
  -7   2   1       88.53       86.36      7.33 o
  -6   2   1        9.22        5.14      5.76 o
  -5   2   1     1760.94     1935.09     20.32 o
  -4   2   1      346.09      381.86      8.54 o
  -3   2   1     1446.49     1495.16      9.13 o
  -2   2   1     2559.12     2668.97     17.53 o
  -1   2   1     1881.64     2015.51     18.88 o
   0   2   1        0.51        1.58      2.64 o
   1   2   1     2177.86     2381.62     24.89 o
   2   2   1     3156.37     3278.26     23.81 o
   3   2   1    10104.29    11758.93     45.64 o
   4   2   1      215.93      176.43      8.12 o
   5   2   1      412.43      415.82     14.95 o
   6   2   1      352.93      372.45     14.68 o
   7   2   1     1360.44     1419.78     24.22 o
   8   2   1        3.85       12.52     13.80 o
   9   2   1      660.88      626.08     20.22 o
  10   2   1      139.33      146.50     10.04 o
  11   2   1      186.52      173.10     20.81 o
  12   2   1       19.18       18.03      9.76 o
 -13   3   1       43.98       73.11     19.09 o
 -12   3   1      456.72      522.37     24.46 o
 -11   3   1     1450.26     1616.06     53.16 o
 -10   3   1      105.52       76.60     16.30 o
  -9   3   1      582.35      557.50     21.51 o
  -8   3   1      367.45      414.04     31.47 o
  -7   3   1      440.30      453.49     29.54 o
  -6   3   1      477.85      540.07     21.84 o
  -5   3   1     1736.61     1731.27     10.12 o
  -4   3   1     5270.28     5859.32    125.65 o
  -3   3   1      420.87      405.35     19.75 o
  -2   3   1      662.89      720.75      4.75 o
  -1   3   1      415.54      434.38      5.62 o
   0   3   1     2031.58     2272.58      9.26 o
   1   3   1       22.50       20.30      1.80 o
   2   3   1      218.10      199.49      2.76 o
   3   3   1      541.18      560.04     14.32 o
   4   3   1      665.09      696.42     17.02 o
   5   3   1      693.60      658.28     12.45 o
   6   3   1      604.10      517.40     13.95 o
   7   3   1      768.14      762.11     11.41 o
   8   3   1      349.33      353.67     18.59 o
   9   3   1      588.17      592.96     21.67 o
  10   3   1      861.07      850.45     25.44 o
  11   3   1       71.25       57.10     16.28 o
  12   3   1       75.07       89.65     17.85 o
 -12   4   1      180.85      180.78     14.79 o
 -11   4   1      112.97       97.05     12.88 o
 -10   4   1      477.87      525.74     16.68 o
  -9   4   1      146.11      157.51     17.30 o
  -8   4   1       20.43        6.25     14.45 o
  -7   4   1      409.36      389.58     18.72 o
  -6   4   1      103.73       91.83      5.40 o
  -5   4   1     1585.67     1630.07     12.55 o
  -4   4   1        0.19        1.38      4.22 o
  -3   4   1     2366.06     2567.17     25.96 o
  -2   4   1      363.55      311.86     13.42 o
  -1   4   1       24.99       31.06      4.21 o
   0   4   1      746.68      822.87      8.71 o
   1   4   1      358.57      354.49      4.02 o
   2   4   1     1350.92     1438.16     20.30 o
   3   4   1     1337.91     1327.01     39.94 o
   4   4   1      329.49      323.68     16.15 o
   5   4   1        2.10        1.90     13.91 o
   6   4   1      142.86      116.29     15.16 o
   7   4   1       50.85       62.78     15.41 o
   8   4   1       32.36       35.19     15.46 o
   9   4   1       69.26       72.45     17.02 o
  10   4   1      286.93      256.99     19.98 o
  11   4   1      265.15      253.44     20.88 o
  12   4   1        0.16        1.83     17.72 o
 -11   5   1        0.33        7.93     13.01 o
 -10   5   1       86.09       85.00     14.20 o
  -9   5   1       14.18       10.56     11.34 o
  -8   5   1      148.24      123.94     17.67 o
  -7   5   1      175.82      146.12     16.72 o
  -6   5   1      151.30      150.89     16.05 o
  -5   5   1      566.56      551.61      9.03 o
  -4   5   1      140.44      130.63      5.75 o
  -3   5   1      521.95      539.94      8.21 o
  -2   5   1      209.93      186.95      5.42 o
  -1   5   1     1092.25     1106.94     14.97 o
   0   5   1      934.23      969.22     12.79 o
   1   5   1      464.96      462.35      6.50 o
   2   5   1     1307.13     1344.09     10.70 o
   3   5   1      372.49      371.39      5.90 o
   4   5   1     2524.69     2718.74     33.64 o
   5   5   1        8.18        0.80     14.76 o
   6   5   1      320.53      315.54     18.00 o
   7   5   1        3.83       11.44     14.98 o
   8   5   1      534.59      594.32     23.55 o
   9   5   1      319.97      347.81     21.28 o
  10   5   1        2.51       -8.04     17.14 o
  11   5   1       69.18       70.32     19.68 o
 -10   6   1        1.41       -5.41     12.54 o
  -9   6   1       18.62       18.99     11.51 o
  -8   6   1       93.06       92.95     13.63 o
  -7   6   1      284.15      276.91     15.56 o
  -6   6   1      295.19      265.04     17.58 o
  -5   6   1      115.64      102.55     10.13 o
  -4   6   1      322.28      334.29      9.06 o
  -3   6   1       67.77       64.40      5.31 o
  -2   6   1     1361.91     1413.02     12.32 o
  -1   6   1      227.40      205.11     12.57 o
   0   6   1     1333.46     1400.36     13.02 o
   1   6   1      643.15      633.86     16.82 o
   2   6   1      180.83      163.19     10.72 o
   3   6   1      171.81      176.57     10.57 o
   4   6   1        5.96       -2.97     13.42 o
   5   6   1      397.36      429.28     19.27 o
   6   6   1      278.37      282.88     19.54 o
   7   6   1      312.00      317.86     19.74 o
   8   6   1      469.84      504.73     23.61 o
   9   6   1       27.61       29.61     17.63 o
  -8   7   1       48.12       51.51     12.14 o
  -7   7   1      279.28      257.54     13.31 o
  -6   7   1      224.70      233.83     12.22 o
  -5   7   1       63.84       54.46      9.74 o
  -4   7   1      127.96      114.11      7.75 o
  -3   7   1        1.81        1.01      6.34 o
  -2   7   1      395.38      422.68     15.25 o
  -1   7   1      811.83      824.69     10.38 o
   0   7   1       40.57       32.71      6.40 o
   1   7   1       32.33       18.64      9.03 o
   2   7   1       77.94       71.50      9.79 o
   3   7   1       10.91        9.80      9.12 o
   4   7   1      149.35      156.14     16.55 o
   5   7   1       81.30       59.48     15.74 o
   6   7   1       50.98       52.33     16.35 o
   7   7   1      667.26      739.07     27.13 o
   8   7   1      132.76      171.43     20.84 o
  -6   8   1        1.23        0.75     15.19 o
  -5   8   1       43.32       43.66     14.50 o
  -4   8   1       51.09       47.31     10.09 o
  -3   8   1       85.49       75.07     10.10 o
  -2   8   1        3.03        4.32      7.88 o
  -1   8   1       79.19       79.77     11.63 o
   0   8   1      270.74      309.93     13.95 o
   1   8   1      122.88      114.18     13.57 o
   2   8   1      130.84      146.68     25.70 o
   3   8   1       46.07       43.22     10.01 o
   4   8   1       89.54       76.89     15.60 o
   5   8   1       56.75       55.66     16.17 o
 -14   0   2       54.71       63.98     17.70 o
 -13   0   2        5.01       12.76     15.46 o
 -12   0   2        4.28       -0.31     15.45 o
 -11   0   2        6.75        8.64     14.25 o
 -10   0   2       62.66       51.48     14.26 o
  -9   0   2        5.04        8.10      6.91 o
  -8   0   2     1705.79     1640.29     44.45 o
  -7   0   2      282.36      255.35     14.64 o
  -6   0   2     2050.87     2197.24     44.16 o
  -5   0   2     1644.61     1555.61     19.29 o
  -4   0   2        1.41        2.37     11.10 o
  -3   0   2        0.09       -0.22      3.79 o
  -2   0   2    12793.42    15009.96    197.44 o
  -1   0   2     1178.54     1391.08     32.84 o
   0   0   2     6728.20     7937.59     37.55 o
   1   0   2     1234.02     1418.98     19.14 o
   2   0   2     2191.95     2390.05     47.31 o
   3   0   2      923.97      845.14     11.92 o
   4   0   2      125.95      154.91      8.97 o
   5   0   2     5331.65     5538.29     30.80 o
   6   0   2     7006.56     7204.27     31.57 o
   7   0   2      593.47      594.41     21.09 o
   8   0   2     1597.39     1553.16     35.13 o
   9   0   2      780.30      765.69     14.12 o
  10   0   2      837.81      856.63     85.42 o
  11   0   2       59.66       51.01     14.19 o
  12   0   2      893.89      834.23     24.38 o
  13   0   2      298.46      244.85     18.64 o
 -14   1   2      251.45      268.39     21.81 o
 -13   1   2      644.07      689.66     62.73 o
 -12   1   2      395.17      417.91     14.29 o
 -11   1   2       14.52       17.75      7.08 o
 -10   1   2       85.68       81.16      7.63 o
  -9   1   2     1738.25     1635.19     38.26 o
  -8   1   2     2020.37     1996.62     13.42 o
  -7   1   2        0.75        1.67      4.67 o
  -6   1   2      101.51       89.59      7.10 o
  -5   1   2        0.75       -3.34      6.27 o
  -4   1   2       16.86        9.00      6.76 o
  -3   1   2     3242.97     3158.59     15.92 o
  -2   1   2      312.15      399.02      4.60 o
  -1   1   2     6421.15     7818.06     19.86 o
   0   1   2     2247.37     2692.30     20.01 o
   1   1   2     3724.54     3913.45     45.63 o
   2   1   2      499.28      421.25      6.98 o
   3   1   2      513.27      557.27      8.97 o
   4   1   2      328.60      311.41      4.29 o
   5   1   2        5.60        5.41      4.63 o
   6   1   2     1753.23     1829.09     12.33 o
   7   1   2     1732.14     1683.43     22.55 o
   8   1   2      247.50      233.07      9.51 o
   9   1   2       44.97       42.49      7.57 o
  10   1   2      325.73      290.88     17.31 o
  11   1   2      964.40      983.19     38.36 o
  12   1   2      370.42      337.22     13.32 o
  13   1   2        5.63        6.67     14.17 o
 -14   2   2      608.65      692.73     27.97 o
 -13   2   2       20.30        7.09     17.60 o
 -12   2   2      674.20      706.47     25.22 o
 -11   2   2      293.31      276.48     13.22 o
 -10   2   2      640.33      583.66     29.89 o
  -9   2   2     1059.86     1043.36     15.26 o
  -8   2   2      641.26      617.40     11.73 o
  -7   2   2     4668.66     4609.33     36.64 o
  -6   2   2        1.33        5.46      5.22 o
  -5   2   2     2556.95     2671.13     29.94 o
  -4   2   2        1.00        6.37      3.20 o
  -3   2   2     3639.31     3974.74     17.99 o
  -2   2   2     1103.83     1073.84     11.26 o
  -1   2   2      187.31      224.05      6.14 o
   0   2   2     2353.31     2587.16     21.15 o
   1   2   2      388.63      365.89      4.27 o
   2   2   2     2622.84     2888.16     30.79 o
   3   2   2       49.91       37.85      9.58 o
   4   2   2     1957.44     1695.35    129.11 o
   5   2   2       37.55       28.17      3.22 o
   6   2   2       44.41       37.22     12.59 o
   7   2   2      401.43      381.62     17.02 o
   8   2   2        3.89       12.14     14.25 o
   9   2   2      217.69      205.50     17.28 o
  10   2   2       16.72       16.68     14.44 o
  11   2   2       83.76       92.01     11.13 o
  12   2   2        2.18       -2.21      9.55 o
 -13   3   2      157.54      226.25     21.88 o
 -12   3   2        7.65       -5.11     16.50 o
 -11   3   2       92.06       88.99     17.49 o
 -10   3   2      633.18      660.35     23.42 o
  -9   3   2       54.79       56.04     10.49 o
  -8   3   2      900.53      887.13     10.79 o
  -7   3   2       38.69       39.78      5.83 o
  -6   3   2     1169.27     1163.61     12.40 o
  -5   3   2      117.23      107.29      4.63 o
  -4   3   2     1988.27     2099.14     16.04 o
  -3   3   2      414.64      401.49      5.93 o
  -2   3   2      156.92      152.00      3.69 o
  -1   3   2      176.57      169.43      4.73 o
   0   3   2       93.99      101.04      3.34 o
   1   3   2      243.10      233.48      3.42 o
   2   3   2     1129.20     1031.03     19.16 o
   3   3   2       99.92       84.10      7.97 o
   4   3   2      226.05      177.57     12.60 o
   5   3   2       12.38        7.81     11.72 o
   6   3   2       10.24       -1.34     13.72 o
   7   3   2      289.94      266.59     17.28 o
   8   3   2       19.46       10.64     15.00 o
   9   3   2       68.44       57.40     15.24 o
  10   3   2      109.27      103.85     16.80 o
  11   3   2        4.60        0.38     16.18 o
  12   3   2       49.73       47.68     17.63 o
 -12   4   2        8.41       12.07     18.25 o
 -11   4   2        8.41       -3.77     16.38 o
 -10   4   2       12.09       -2.56     11.01 o
  -9   4   2        5.06        5.96     10.94 o
  -8   4   2      870.57      875.14     17.51 o
  -7   4   2      342.38      332.60     10.98 o
  -6   4   2       60.08       46.91      5.33 o
  -5   4   2        0.05        2.69      4.95 o
  -4   4   2     2568.28     2703.11     32.91 o
  -3   4   2     1556.20     1460.38     30.96 o
  -2   4   2      200.10      194.83      5.55 o
  -1   4   2      979.38      979.81     17.81 o
   0   4   2       45.12       46.25      3.58 o
   1   4   2     1311.71     1272.28     14.56 o
   2   4   2       17.82       19.22      2.84 o
   3   4   2     2994.42     3000.63     30.91 o
   4   4   2     3193.65     3273.78     34.49 o
   5   4   2      321.22      303.34     16.96 o
   6   4   2      303.96      296.57     17.99 o
   7   4   2      748.41      765.39     23.13 o
   8   4   2      867.37      844.89     24.71 o
   9   4   2        6.69        5.80     16.08 o
  10   4   2      311.24      337.76     21.32 o
  11   4   2      121.81      110.51     19.51 o
 -12   5   2      219.77      244.76     22.77 o
 -11   5   2      187.18      185.93     14.62 o
 -10   5   2       45.25       52.96     12.42 o
  -9   5   2      588.34      581.76     16.53 o
  -8   5   2      264.06      239.10     12.74 o
  -7   5   2      201.05      177.26     12.44 o
  -6   5   2        1.51        4.44      5.34 o
  -5   5   2      490.31      475.20      7.43 o
  -4   5   2       22.45       17.37      4.84 o
  -3   5   2     1064.61     1078.69     16.32 o
  -2   5   2      874.10      867.85      9.40 o
  -1   5   2      564.63      569.55      7.05 o
   0   5   2       45.68       39.92      3.94 o
   1   5   2       10.87        6.08      2.51 o
   2   5   2     2104.94     2271.59     35.78 o
   3   5   2      951.16      933.73     21.87 o
   4   5   2      776.07      796.88     21.84 o
   5   5   2      550.02      525.99     20.87 o
   6   5   2       69.48       58.91     15.63 o
   7   5   2        2.25       10.29     15.34 o
   8   5   2      172.99      166.10     18.28 o
   9   5   2      613.83      641.65     25.43 o
  10   5   2      465.40      435.16     23.65 o
 -10   6   2       74.01       64.67     13.06 o
  -9   6   2      308.20      326.08     14.80 o
  -8   6   2      100.14       82.54     11.31 o
  -7   6   2        3.75       -3.33     10.07 o
  -6   6   2       21.24       22.76      9.73 o
  -5   6   2     1773.33     1895.18     35.93 o
  -4   6   2      293.34      287.87      6.82 o
  -3   6   2      115.04      107.96      5.77 o
  -2   6   2       40.40       30.55      5.11 o
  -1   6   2      232.10      215.87     11.61 o
   0   6   2       36.26       27.65      5.87 o
   1   6   2      160.82      156.21      6.49 o
   2   6   2        8.53        7.76      9.12 o
   3   6   2      491.32      479.93     19.51 o
   4   6   2      173.43      174.94     16.57 o
   5   6   2      164.39      158.35     17.16 o
   6   6   2      187.06      187.03     18.99 o
   7   6   2       67.49       66.99     16.70 o
   8   6   2        0.29        4.22     16.27 o
   9   6   2       75.58       83.56     19.65 o
  -9   7   2        2.22        1.43     12.03 o
  -8   7   2       27.38       25.11     11.08 o
  -7   7   2      112.14      110.06     11.56 o
  -6   7   2      159.58      133.55     10.78 o
  -5   7   2        4.28        4.68      6.88 o
  -4   7   2      113.51      106.84     13.69 o
  -3   7   2       81.71       78.57      9.07 o
  -2   7   2       62.67       51.99      6.02 o
  -1   7   2        3.48        1.47      6.38 o
   0   7   2      154.72      149.87     10.50 o
   1   7   2      213.02      208.46     27.72 o
   2   7   2       34.47       30.22      9.52 o
   3   7   2       54.86       51.76     14.36 o
   4   7   2       46.46       48.81     16.44 o
   5   7   2        3.34       -2.76     14.78 o
   6   7   2       49.97       54.75     16.40 o
   7   7   2      126.34      130.24     19.42 o
  -6   8   2        7.48        9.36     15.01 o
  -5   8   2       97.03      109.23     22.91 o
  -4   8   2        1.45       -0.71      9.33 o
  -3   8   2       81.11       74.75     12.39 o
  -2   8   2       16.61       19.40     11.30 o
  -1   8   2       90.44      108.27     11.86 o
   0   8   2       50.51       33.42      8.97 o
   1   8   2       44.51       35.68     10.60 o
   2   8   2       20.67       14.84     10.16 o
   3   8   2        0.05       -8.59     13.27 o
   4   8   2        4.79       13.04     14.67 o
   5   8   2        5.07       -0.08     16.45 o
 -14   1   3      235.74      248.85     14.49 o
 -13   1   3        1.40        6.73     11.29 o
 -12   1   3      936.54      968.05     18.04 o
 -11   1   3      208.90      171.03     17.65 o
 -10   1   3      358.13      323.50     21.54 o
  -9   1   3      359.47      358.55      8.85 o
  -8   1   3     1306.57     1184.73     19.79 o
  -7   1   3      698.67      611.85     11.69 o
  -6   1   3       40.49       46.60      3.75 o
  -5   1   3      106.14       91.27      3.23 o
  -4   1   3       34.03       30.09      6.62 o
  -3   1   3     2739.27     2948.92     17.66 o
  -2   1   3       42.27       32.45      2.81 o
  -1   1   3    13386.14    15892.70    109.82 o
   0   1   3      765.66      764.51     12.43 o
   1   1   3     1305.23     1334.17     14.10 o
   2   1   3     3089.23     3231.80     20.45 o
   3   1   3     3372.80     3545.46     23.58 o
   4   1   3      536.55      598.47     18.50 o
   5   1   3       22.47       19.08      4.84 o
   6   1   3      274.67      282.07     20.34 o
   7   1   3        1.71        0.98      5.94 o
   8   1   3       32.00       30.63      6.65 o
   9   1   3      277.78      269.96     14.17 o
  10   1   3      407.77      379.12     17.18 o
  11   1   3        0.38       -1.99      8.34 o
  12   1   3       80.13       61.67     10.83 o
 -14   2   3        1.51        7.47     18.89 o
 -13   2   3      616.65      633.80     25.32 o
 -12   2   3      343.05      351.29     13.14 o
 -11   2   3       11.13       14.57      9.30 o
 -10   2   3        0.64       -2.85      5.45 o
  -9   2   3      172.72      140.83      6.15 o
  -8   2   3       78.22       77.77      8.25 o
  -7   2   3      502.43      462.55      9.78 o
  -6   2   3        8.23        5.83      3.39 o
  -5   2   3     3676.66     3874.74     32.41 o
  -4   2   3     2608.99     2634.84     14.67 o
  -3   2   3      167.37      146.82      4.96 o
  -2   2   3     1249.45     1302.34     20.13 o
  -1   2   3     7285.94     8649.88     31.27 o
   0   2   3      320.96      273.71      6.11 o
   1   2   3        0.75        7.16      4.52 o
   2   2   3      889.70      776.31     51.88 o
   3   2   3      611.06      608.34     29.51 o
   4   2   3      168.69      130.75      8.20 o
   5   2   3       65.12       51.01      3.31 o
   6   2   3      157.54      147.56     10.11 o
   7   2   3      882.64      855.62     15.51 o
   8   2   3      190.97      217.54     11.57 o
   9   2   3      148.20      149.66     16.28 o
  10   2   3       46.64       39.14     15.14 o
  11   2   3       36.99       24.61     10.47 o
  12   2   3       10.16        6.52     10.51 o
 -13   3   3       30.85       48.21     19.57 o
 -12   3   3        3.05        6.96     16.87 o
 -11   3   3      888.39      908.22     26.84 o
 -10   3   3     1626.83     1740.36     32.18 o
  -9   3   3      404.44      412.74     21.97 o
  -8   3   3        1.07       -0.43      7.19 o
  -7   3   3      302.33      314.86      8.63 o
  -6   3   3     3349.61     3527.41    101.67 o
  -5   3   3     2361.02     2393.37     18.86 o
  -4   3   3      938.18      926.12      8.96 o
  -3   3   3     1331.65     1354.90     12.01 o
  -2   3   3     1309.82     1410.14      9.91 o
  -1   3   3      478.43      498.22      6.54 o
   0   3   3     2319.44     2579.44     19.27 o
   1   3   3     3442.65     3470.26     42.60 o
   2   3   3      410.93      385.92      5.83 o
   3   3   3        3.32        1.58      3.65 o
   4   3   3       68.69       48.97     11.74 o
   5   3   3      552.13      474.26     17.27 o
   6   3   3      581.02      562.88     19.57 o
   7   3   3      168.10      143.82     16.03 o
   8   3   3      429.85      395.64     19.44 o
   9   3   3        0.10       20.70     15.15 o
  10   3   3        7.35       19.04     16.61 o
  11   3   3      431.10      444.83     22.33 o
 -13   4   3        1.58        4.00     19.25 o
 -12   4   3      238.70      260.09     21.53 o
 -11   4   3      325.36      319.92     20.91 o
 -10   4   3       12.13       21.82     16.86 o
  -9   4   3      723.40      737.36     23.77 o
  -8   4   3       97.15       74.13      6.49 o
  -7   4   3      371.73      338.45      7.96 o
  -6   4   3       98.54       84.13      6.43 o
  -5   4   3     1818.26     1887.63     14.31 o
  -4   4   3     2094.34     2163.10     17.49 o
  -3   4   3       96.29       91.05      5.64 o
  -2   4   3       48.76       56.27      4.44 o
  -1   4   3      193.02      182.53      5.59 o
   0   4   3     1523.63     1575.35     11.02 o
   1   4   3     1213.39     1306.00      8.57 o
   2   4   3      243.52      238.15     13.91 o
   3   4   3      327.28      334.77     15.73 o
   4   4   3       15.01       18.50     12.98 o
   5   4   3      136.23      138.11     15.43 o
   6   4   3      231.62      214.94     17.53 o
   7   4   3      159.56      141.10     16.60 o
   8   4   3       97.17      107.38     17.41 o
   9   4   3       26.84       19.57     16.21 o
  10   4   3        5.78       -3.35     16.84 o
  11   4   3        0.09       -1.39     17.00 o
 -12   5   3      125.40      131.00     21.75 o
 -11   5   3       75.15       52.25     18.32 o
 -10   5   3       60.62       48.43     16.69 o
  -9   5   3        8.47        1.58     16.09 o
  -8   5   3       36.17       26.17     10.66 o
  -7   5   3        0.11        0.88      5.51 o
  -6   5   3       46.91       50.92      6.10 o
  -5   5   3      164.64      160.18      6.42 o
  -4   5   3      191.15      162.92      5.79 o
  -3   5   3        2.48        1.04      4.92 o
  -2   5   3      575.77      561.36      7.42 o
  -1   5   3       55.97       45.85      4.50 o
   0   5   3      652.03      681.26     14.23 o
   1   5   3      128.64      110.31      7.28 o
   2   5   3      841.92      854.17     20.75 o
   3   5   3      306.91      268.89     17.26 o
   4   5   3      120.67      140.58     16.42 o
   5   5   3      509.35      516.44     20.30 o
   6   5   3       14.33       18.94     15.63 o
   7   5   3      882.87      895.98     26.91 o
   8   5   3       84.47       72.68     16.87 o
   9   5   3      422.25      442.10     23.36 o
  10   5   3      288.16      332.74     23.89 o
 -10   6   3      154.23      122.82     18.63 o
  -9   6   3       72.75       60.32     11.69 o
  -8   6   3        0.67       -3.53     10.81 o
  -7   6   3        3.32        7.42      9.82 o
  -6   6   3       63.24       48.94      9.81 o
  -5   6   3      152.50      130.48      5.91 o
  -4   6   3       78.61       72.08      6.17 o
  -3   6   3      142.93      132.54      6.98 o
  -2   6   3      312.75      299.01     10.47 o
  -1   6   3      649.14      652.17     10.89 o
   0   6   3        0.03       -1.14      9.01 o
   1   6   3      590.96      590.11     13.71 o
   2   6   3      295.91      287.02     11.55 o
   3   6   3       46.22       34.41     13.78 o
   4   6   3      367.38      360.46     18.64 o
   5   6   3      227.51      225.51     18.69 o
   6   6   3     1444.10     1505.61     32.20 o
   7   6   3      118.42      116.54     18.30 o
   8   6   3      243.58      249.37     21.15 o
  -9   7   3       91.12       83.97     17.56 o
  -8   7   3     1045.58     1098.16     51.53 o
  -7   7   3      197.68      172.30     12.12 o
  -6   7   3       65.60       60.83      9.92 o
  -5   7   3      196.32      199.47     15.44 o
  -4   7   3       26.87       22.92      7.26 o
  -3   7   3      509.75      537.59     14.70 o
  -2   7   3        1.09        2.79      5.84 o
  -1   7   3     1079.30     1129.36     23.20 o
   0   7   3      888.75      930.94     51.94 o
   1   7   3        5.21        0.85      9.72 o
   2   7   3        0.09        0.85      9.42 o
   3   7   3      170.43      158.96     16.01 o
   4   7   3      511.48      481.98     21.24 o
   5   7   3      147.12      123.67     17.75 o
   6   7   3        5.98       -3.23     16.71 o
   7   7   3       49.73       46.92     18.60 o
  -6   8   3      527.28      577.55     23.38 o
  -5   8   3       30.16       16.38     12.44 o
  -4   8   3       42.59       54.07      8.45 o
  -3   8   3      147.02      175.98     12.89 o
  -2   8   3     1182.25     1402.86     22.00 o
  -1   8   3      302.04      304.55     33.13 o
   0   8   3      202.04      209.53     12.25 o
   1   8   3      125.03      125.94     11.68 o
   2   8   3      104.92       94.77     11.18 o
   3   8   3       87.23       72.86     15.72 o
   4   8   3      160.61      164.99     18.74 o
 -14   0   4      589.22      631.69     24.80 o
 -13   0   4        9.58        8.97     16.42 o
 -12   0   4       48.61       39.63     15.51 o
 -11   0   4       53.42       54.31     14.86 o
 -10   0   4     2132.06     2270.93     31.88 o
  -9   0   4      243.55      233.87     15.95 o
  -8   0   4      957.34      952.58     19.85 o
  -7   0   4       33.36       27.24     10.57 o
  -6   0   4       92.46      120.67     10.54 o
  -5   0   4     1402.05     1499.96     31.12 o
  -4   0   4     7504.13     8066.37    193.89 o
  -3   0   4      475.06      404.70     12.68 o
  -2   0   4     5637.61     5957.35     29.53 o
  -1   0   4     6538.12     7191.89     31.77 o
   0   0   4     6586.62     7193.11     30.13 o
   1   0   4     2199.55     2256.50     18.07 o
   2   0   4      856.21      855.12     13.01 o
   3   0   4      183.46      149.94      8.73 o
   4   0   4      585.95      527.15     11.91 o
   5   0   4     1104.54     1057.22     16.79 o
   6   0   4     1091.29     1057.73     14.15 o
   7   0   4     1535.87     1476.49     17.01 o
   8   0   4        6.09        2.82      8.90 o
   9   0   4      315.90      288.97     30.73 o
  10   0   4      364.85      324.46     19.51 o
  11   0   4     1167.42     1109.60     28.19 o
  12   0   4       58.97       95.21     17.87 o
 -14   1   4       16.68       18.85     11.92 o
 -13   1   4       45.44       39.77     11.21 o
 -12   1   4      107.67       95.67     11.37 o
 -11   1   4        6.08       -3.40      9.83 o
 -10   1   4       56.73       42.94     10.13 o
  -9   1   4      362.16      342.12     11.55 o
  -8   1   4     2520.89     2576.16     20.81 o
  -7   1   4      525.01      481.25     10.29 o
  -6   1   4      153.49      102.82     22.63 o
  -5   1   4      429.38      447.40      9.01 o
  -4   1   4      896.32      878.06     29.45 o
  -3   1   4      377.23      366.49      7.85 o
  -2   1   4      378.48      365.73      7.46 o
  -1   1   4       62.44       49.00      5.74 o
   0   1   4     2718.97     2829.07     59.35 o
   1   1   4      165.78      171.26      5.36 o
   2   1   4      344.85      361.04      4.51 o
   3   1   4      463.97      494.28     11.89 o
   4   1   4     1005.02      917.50      8.76 o
   5   1   4     1555.67     1484.92     27.71 o
   6   1   4      863.37      839.63     36.84 o
   7   1   4        8.72       13.13      6.38 o
   8   1   4       35.55       33.47     10.92 o
   9   1   4      321.22      304.37     22.19 o
  10   1   4      106.23      102.44      9.23 o
  11   1   4       34.36       30.16      8.49 o
  12   1   4      182.50      182.05     15.29 o
 -14   2   4       19.41       37.36     18.90 o
 -13   2   4      391.36      416.26     23.91 o
 -12   2   4       35.24       29.99     10.40 o
 -11   2   4      519.09      549.03     13.97 o
 -10   2   4      224.24      230.14     10.49 o
  -9   2   4     1204.99     1169.55     36.12 o
  -8   2   4      883.16      841.75      8.13 o
  -7   2   4     1488.37     1503.66     24.87 o
  -6   2   4     2924.47     3064.50     18.96 o
  -5   2   4       54.13       49.60      8.50 o
  -4   2   4     1341.36     1260.98     29.02 o
  -3   2   4       97.40       98.97      5.03 o
  -2   2   4     5882.13     6398.64     41.92 o
  -1   2   4     6428.30     7105.57     19.35 o
   0   2   4      473.38      460.48     10.11 o
   1   2   4      672.24      657.09     14.96 o
   2   2   4     1566.36     1592.79     16.69 o
   3   2   4     2401.05     2382.08     10.42 o
   4   2   4      122.78      116.94      4.50 o
   5   2   4      440.86      427.98      9.61 o
   6   2   4      141.05      124.07     10.73 o
   7   2   4       76.09       79.05     10.83 o
   8   2   4      160.67      155.70     11.68 o
   9   2   4      108.48      111.23     11.76 o
  10   2   4      122.05      132.13     16.48 o
  11   2   4        0.16        3.03     10.40 o
 -13   3   4      135.17      138.64     20.43 o
 -12   3   4      328.13      351.97     22.15 o
 -11   3   4       25.10       13.55     16.36 o
 -10   3   4      538.65      548.22     22.15 o
  -9   3   4       17.23       14.76      8.07 o
  -8   3   4       53.83       55.28      7.83 o
  -7   3   4      558.11      579.84     17.73 o
  -6   3   4      123.18      120.98      5.67 o
  -5   3   4     2271.09     2368.35     12.76 o
  -4   3   4      542.84      536.73      7.39 o
  -3   3   4     2621.34     2773.37     52.28 o
  -2   3   4     1020.54     1064.47     13.02 o
  -1   3   4     2546.12     2907.89     27.95 o
   0   3   4      496.83      479.01      7.90 o
   1   3   4      135.66      141.03      5.69 o
   2   3   4     1599.44     1581.65     22.55 o
   3   3   4      111.58      106.33     12.53 o
   4   3   4      201.41      224.72     15.14 o
   5   3   4      420.87      362.02     17.47 o
   6   3   4      175.84      177.47     15.74 o
   7   3   4      440.03      441.65     19.65 o
   8   3   4       17.28        3.41     15.44 o
   9   3   4       65.08       61.83     16.21 o
  10   3   4       95.23       78.42     16.89 o
  11   3   4        0.79       -8.65     16.09 o
 -13   4   4       68.98       69.77     20.60 o
 -12   4   4      861.43      965.59     30.03 o
 -11   4   4      159.17      127.26     18.44 o
 -10   4   4        1.58        7.36     15.94 o
  -9   4   4       13.92        9.64      7.33 o
  -8   4   4      107.05       88.90     10.86 o
  -7   4   4      112.51       99.03      7.76 o
  -6   4   4       74.71       74.42      7.42 o
  -5   4   4      111.89      116.95      5.79 o
  -4   4   4      985.96      992.85      9.75 o
  -3   4   4       88.11       74.79      5.67 o
  -2   4   4      418.13      383.92      7.33 o
  -1   4   4      388.44      388.49      7.10 o
   0   4   4       27.94       23.77      4.60 o
   1   4   4      579.41      544.02     37.20 o
   2   4   4     2324.29     2448.74     29.76 o
   3   4   4        6.57       12.96     12.75 o
   4   4   4     2114.45     2079.91     30.56 o
   5   4   4        0.06       -2.11     14.34 o
   6   4   4      346.42      329.89     18.70 o
   7   4   4        0.39        8.00     15.07 o
   8   4   4      743.35      812.33     26.33 o
   9   4   4      738.13      744.50     25.42 o
  10   4   4       42.38       52.99     18.31 o
 -12   5   4       12.63       -1.84     19.75 o
 -11   5   4      107.15       97.54     18.71 o
 -10   5   4       86.17       76.81     16.53 o
  -9   5   4      318.68      281.05     20.02 o
  -8   5   4       24.74        3.08     14.40 o
  -7   5   4       51.27       42.62     11.46 o
  -6   5   4     1259.35     1301.17     44.41 o
  -5   5   4     1092.24     1126.86     37.61 o
  -4   5   4        0.49        0.09      5.61 o
  -3   5   4      116.38      112.37      6.66 o
  -2   5   4       50.18       48.88      5.77 o
  -1   5   4      314.16      321.82     16.11 o
   0   5   4       12.11       20.19      4.64 o
   1   5   4       75.56       75.95      9.54 o
   2   5   4     1310.27     1304.66     25.45 o
   3   5   4     2070.91     2157.57     32.17 o
   4   5   4       24.08       27.19     13.96 o
   5   5   4       10.83        3.74     14.36 o
   6   5   4      156.19      118.67     17.27 o
   7   5   4      358.15      367.14     21.26 o
   8   5   4      339.48      351.14     22.62 o
   9   5   4        3.42       19.46     17.53 o
 -10   6   4      214.13      217.55     20.19 o
  -9   6   4       11.26        2.27     15.26 o
  -8   6   4      252.76      242.81     18.90 o
  -7   6   4       89.67       77.41     14.93 o
  -6   6   4      362.43      338.67     16.88 o
  -5   6   4      407.25      409.24     22.46 o
  -4   6   4     1242.64     1360.74     22.54 o
  -3   6   4      635.30      651.02     12.98 o
  -2   6   4        0.13        2.08      5.59 o
  -1   6   4       57.63       57.64      9.52 o
   0   6   4      917.11      998.54     16.46 o
   1   6   4     1737.57     1889.12     42.90 o
   2   6   4       21.24       21.42     13.47 o
   3   6   4      275.86      271.40     17.50 o
   4   6   4      135.09      163.47     16.92 o
   5   6   4      106.78       81.41     16.62 o
   6   6   4       35.27       48.63     16.49 o
   7   6   4      178.99      169.95     20.11 o
   8   6   4       37.40       44.26     19.16 o
  -9   7   4      153.98      169.07     18.22 o
  -8   7   4        3.22       -8.63     14.45 o
  -7   7   4        2.24        2.05     13.22 o
  -6   7   4       31.32       22.40     12.36 o
  -5   7   4      522.77      586.07     29.76 o
  -4   7   4       86.72       87.80      7.87 o
  -3   7   4      229.12      226.08      8.85 o
  -2   7   4       10.68        6.76      9.55 o
  -1   7   4      169.71      172.15     17.62 o
   0   7   4       22.84       20.04      9.63 o
   1   7   4      287.63      289.35     31.16 o
   2   7   4      164.68      149.94     15.58 o
   3   7   4       41.23       24.18     14.16 o
   4   7   4        0.44       -7.50     14.79 o
   5   7   4       36.23       22.87     16.85 o
   6   7   4      262.48      284.59     22.63 o
  -6   8   4      145.66      183.90     20.92 o
  -5   8   4        1.08        2.39     16.80 o
  -4   8   4        8.78       12.74     17.72 o
  -3   8   4       14.98       15.90     10.92 o
  -2   8   4       60.52       79.35     11.84 o
  -1   8   4       28.51       23.00      9.96 o
   0   8   4        0.23       -7.61      9.91 o
   1   8   4       23.78       30.92     10.68 o
   2   8   4       71.90       61.48     14.94 o
   3   8   4      102.57      104.05     17.54 o
 -14   1   5      149.79      171.16     34.18 o
 -13   1   5      617.83      662.40     16.83 o
 -12   1   5        0.30        0.96     10.36 o
 -11   1   5       59.75       49.33     10.66 o
 -10   1   5        6.03       -0.59      9.76 o
  -9   1   5       61.24       52.28     13.77 o
  -8   1   5      107.12       83.43      8.86 o
  -7   1   5      769.72      728.89     16.71 o
  -6   1   5     1070.13     1029.09     18.82 o
  -5   1   5        0.88       -0.04      3.98 o
  -4   1   5      718.51      696.32     13.14 o
  -3   1   5     2608.81     2740.28     11.14 o
  -2   1   5     2300.30     2580.19     61.34 o
  -1   1   5      362.14      409.08     10.90 o
   0   1   5      775.15      794.57     15.23 o
   1   1   5        1.04        1.65      4.50 o
   2   1   5      773.21      757.09      8.39 o
   3   1   5       80.30       72.32      5.16 o
   4   1   5     1809.68     1800.90     21.49 o
   5   1   5     1102.21     1091.50     10.82 o
   6   1   5      307.92      296.04     12.13 o
   7   1   5        2.27        5.82      6.43 o
   8   1   5     1186.23     1202.52     29.07 o
   9   1   5      224.85      227.56     15.96 o
  10   1   5       44.20       48.39      9.08 o
  11   1   5       34.45       35.31     11.98 o
 -14   2   5       46.87       26.98     18.77 o
 -13   2   5       23.09       11.16     17.96 o
 -12   2   5      142.16      134.44     11.61 o
 -11   2   5      209.40      239.25     22.00 o
 -10   2   5      127.38      126.18     19.71 o
  -9   2   5      418.49      389.01     11.75 o
  -8   2   5       92.97       79.38      8.74 o
  -7   2   5      382.56      377.03     25.26 o
  -6   2   5      139.71      129.83      7.73 o
  -5   2   5      137.66      140.08      7.30 o
  -4   2   5       50.54       46.82      2.63 o
  -3   2   5       77.13       64.16      3.51 o
  -2   2   5     1618.98     1735.64     17.98 o
  -1   2   5     2562.39     2775.73     24.59 o
   0   2   5       25.18       18.86      6.27 o
   1   2   5      979.88      943.16      9.13 o
   2   2   5     2338.76     2420.76     11.90 o
   3   2   5      794.10      825.49      8.36 o
   4   2   5      186.89      180.98      9.83 o
   5   2   5       33.67       36.20      5.48 o
   6   2   5        8.84       23.38      9.84 o
   7   2   5        6.26       -0.61      9.55 o
   8   2   5       20.58       13.42     10.61 o
   9   2   5      316.97      292.01     19.70 o
  10   2   5      388.96      394.81     45.05 o
  11   2   5       52.92       49.85     11.70 o
 -13   3   5       36.45       31.97     19.22 o
 -12   3   5      158.49      184.63     20.00 o
 -11   3   5      375.95      361.58     21.61 o
 -10   3   5      118.82      116.20      9.42 o
  -9   3   5      573.50      612.66     39.32 o
  -8   3   5      607.85      656.46     21.03 o
  -7   3   5      459.20      465.19     42.60 o
  -6   3   5       27.91       27.22      5.58 o
  -5   3   5     3635.77     3921.21     44.95 o
  -4   3   5     2147.99     2124.84     34.53 o
  -3   3   5       57.29       57.90      5.21 o
  -2   3   5        2.02       -0.55      4.84 o
  -1   3   5      135.34      108.73     10.03 o
   0   3   5      443.79      353.92      9.94 o
   1   3   5      154.30      172.36     12.70 o
   2   3   5     1228.29     1144.03     40.49 o
   3   3   5     2418.55     2492.24     30.21 o
   4   3   5       11.65        8.96     13.30 o
   5   3   5       10.12       -3.47     14.32 o
   6   3   5     2092.71     2174.08     32.31 o
   7   3   5      918.35      932.26     24.49 o
   8   3   5       52.76       42.59     16.14 o
   9   3   5      133.98      127.85     18.20 o
  10   3   5      128.87      135.80     18.88 o
 -13   4   5        3.83       -1.99     19.46 o
 -12   4   5       36.93       37.68     18.91 o
 -11   4   5       43.45       34.94     17.39 o
 -10   4   5      348.01      344.75     11.16 o
  -9   4   5       78.91       59.02      8.66 o
  -8   4   5      130.15      146.03     11.66 o
  -7   4   5       10.38        6.54      7.32 o
  -6   4   5      988.89      985.36     20.48 o
  -5   4   5      141.46      130.61      7.10 o
  -4   4   5     1372.13     1369.15     12.31 o
  -3   4   5      640.02      595.91     12.38 o
  -2   4   5       34.86       47.68      5.78 o
  -1   4   5        6.44        4.14      4.97 o
   0   4   5      470.01      446.74      8.68 o
   1   4   5     1294.09     1335.83     23.74 o
   2   4   5     1488.47     1541.49     26.17 o
   3   4   5        4.57        2.46     13.70 o
   4   4   5      106.31       96.49     15.78 o
   5   4   5      285.96      304.08     18.24 o
   6   4   5      361.58      334.55     19.43 o
   7   4   5        1.81      -10.39     15.60 o
   8   4   5      232.61      218.87     19.41 o
   9   4   5       66.63       60.49     17.51 o
 -12   5   5      173.60      211.78     22.79 o
 -11   5   5      118.12      121.64     19.58 o
 -10   5   5      342.93      359.77     21.42 o
  -9   5   5       63.36       55.09     16.16 o
  -8   5   5      391.42      392.24     11.13 o
  -7   5   5        2.43       -0.24      7.59 o
  -6   5   5      433.06      438.55     11.05 o
  -5   5   5        0.18        0.12      5.18 o
  -4   5   5       27.33       25.49      6.62 o
  -3   5   5        4.95        4.51      5.98 o
  -2   5   5       39.35       38.09      6.02 o
  -1   5   5       15.28        6.54      5.16 o
   0   5   5       14.70       11.68      4.88 o
   1   5   5       49.28       49.81     14.27 o
   2   5   5      193.66      200.12     17.10 o
   3   5   5      142.33      119.56     15.68 o
   4   5   5      177.86      132.97     16.11 o
   5   5   5       28.90       28.27     15.52 o
   6   5   5       41.34       20.66     16.06 o
   7   5   5      129.44      112.35     18.38 o
   8   5   5      457.38      506.27     25.08 o
 -10   6   5      175.83      165.55     19.25 o
  -9   6   5      960.00     1005.90     27.66 o
  -8   6   5       50.18       35.20     14.64 o
  -7   6   5      144.66      122.65     14.89 o
  -6   6   5        1.27        0.77      7.30 o
  -5   6   5      155.51      169.49     10.14 o
  -4   6   5      221.30      240.09      7.22 o
  -3   6   5       15.11       17.90      6.10 o
  -2   6   5      149.62      158.41      7.27 o
  -1   6   5      271.40      240.61     11.38 o
   0   6   5        0.03       10.51      9.23 o
   1   6   5       40.03       45.47     13.78 o
   2   6   5       12.96       17.76     14.20 o
   3   6   5       34.63       31.85     14.29 o
   4   6   5      126.02      126.99     17.77 o
   5   6   5       33.24       32.11     16.26 o
   6   6   5       78.90       86.11     17.58 o
   7   6   5      267.01      290.77     23.32 o
  -8   7   5      264.94      245.31     17.78 o
  -7   7   5      596.05      609.89     21.61 o
  -6   7   5      160.40      130.61     24.47 o
  -5   7   5      136.97      121.33      9.71 o
  -4   7   5        0.09       -3.05      6.93 o
  -3   7   5     1219.39     1382.01     20.77 o
  -2   7   5     1513.92     1619.04     53.62 o
  -1   7   5       73.94       62.61      9.93 o
   0   7   5      586.75      609.32     15.57 o
   1   7   5       68.24       55.81     15.14 o
   2   7   5      353.97      316.80     17.75 o
   3   7   5        6.09       -1.42     14.81 o
   4   7   5      393.40      441.76     22.65 o
   5   7   5      408.09      477.88     25.05 o
  -5   8   5       14.93        6.48     17.89 o
  -4   8   5      143.05      158.95     20.14 o
  -3   8   5      325.20      400.40     15.03 o
  -2   8   5      355.18      395.04     26.87 o
  -1   8   5     1281.93     1390.75    128.33 o
   0   8   5       66.47       66.01     11.17 o
   1   8   5      280.57      273.82     18.32 o
   2   8   5       50.71       38.56     16.44 o
 -14   0   6        2.34        1.28     15.63 o
 -13   0   6      586.80      639.16     23.42 o
 -12   0   6        2.42       -4.80     14.30 o
 -11   0   6     1274.40     1316.35     27.28 o
 -10   0   6       80.89       87.47     14.25 o
  -9   0   6     3196.26     3177.20     35.19 o
  -8   0   6     1899.12     1794.59     25.98 o
  -7   0   6        9.09        2.68      2.12 o
  -6   0   6      287.34      229.30     26.35 o
  -5   0   6     1024.65      919.04     17.37 o
  -4   0   6     1742.37     1617.69     37.85 o
  -3   0   6      977.64     1017.22     16.92 o
  -2   0   6      151.30      120.25     10.22 o
  -1   0   6       53.53       50.34      8.82 o
   0   0   6      185.86      220.11      9.93 o
   1   0   6      532.89      509.09     12.15 o
   2   0   6     1001.53      947.21     15.70 o
   3   0   6        0.33       -2.27      8.38 o
   4   0   6      794.84      810.07     16.24 o
   5   0   6     2558.33     2646.08     27.08 o
   6   0   6      104.15       97.62     11.57 o
   7   0   6      225.98      213.52     10.68 o
   8   0   6       43.48       35.70      9.52 o
   9   0   6      158.27      140.00     18.32 o
  10   0   6       11.94        7.78     15.73 o
 -14   1   6      593.52      675.06     21.51 o
 -13   1   6      199.80      190.82     13.01 o
 -12   1   6        3.89        5.43     10.44 o
 -11   1   6       81.45       74.42     10.68 o
 -10   1   6     1858.70     1987.13     23.36 o
  -9   1   6      863.79      827.02     27.73 o
  -8   1   6       18.42       14.67      8.46 o
  -7   1   6        7.83        3.52      4.53 o
  -6   1   6      103.74       95.38      4.81 o
  -5   1   6        1.57        2.10      3.98 o
  -4   1   6      656.39      659.10      9.05 o
  -3   1   6      121.21       96.23      4.10 o
  -2   1   6     5301.65     5745.38     70.19 o
  -1   1   6      325.23      320.12      8.05 o
   0   1   6      615.46      642.95      9.73 o
   1   1   6        0.03        1.26      4.59 o
   2   1   6       82.03       64.04      7.07 o
   3   1   6      115.24      110.45      7.64 o
   4   1   6        0.01       -1.58      5.87 o
   5   1   6      651.77      653.39      9.75 o
   6   1   6     1742.99     1694.94     14.29 o
   7   1   6       73.70       59.36      9.78 o
   8   1   6       15.28        9.66     10.36 o
   9   1   6      263.66      262.90     19.14 o
  10   1   6      589.56      601.48     36.09 o
 -14   2   6       12.78        9.27     18.41 o
 -13   2   6        0.16      -10.77     10.77 o
 -12   2   6       88.73       95.09     11.36 o
 -11   2   6       12.58        1.24      9.80 o
 -10   2   6      198.01      207.75     19.89 o
  -9   2   6       20.64       17.86      9.28 o
  -8   2   6      879.53      883.99     14.07 o
  -7   2   6      876.65      866.34     13.47 o
  -6   2   6       68.86       73.92      5.50 o
  -5   2   6      912.60      882.20      9.15 o
  -4   2   6      182.70      198.89      6.96 o
  -3   2   6     4098.68     4399.01     22.78 o
  -2   2   6      228.80      219.74      7.71 o
  -1   2   6     4283.41     4561.20     20.48 o
   0   2   6      686.30      632.69     10.72 o
   1   2   6     1271.21     1245.45      9.91 o
   2   2   6      875.98      890.38     15.37 o
   3   2   6      842.71      859.56      9.18 o
   4   2   6     1795.61     1836.15     23.52 o
   5   2   6       67.99       60.53     10.31 o
   6   2   6      596.61      568.41     14.34 o
   7   2   6      178.95      150.25     11.48 o
   8   2   6      406.83      402.05     19.35 o
   9   2   6      223.21      226.34     13.49 o
  10   2   6      101.78      116.68     12.84 o
 -13   3   6       33.93       15.53     18.56 o
 -12   3   6       64.79       35.77     17.43 o
 -11   3   6        2.26       -6.13     16.76 o
 -10   3   6        0.10       -1.43      8.32 o
  -9   3   6      230.33      232.63     32.43 o
  -8   3   6       20.18       20.01      8.31 o
  -7   3   6      961.93      975.57     12.33 o
  -6   3   6        4.04        2.51      5.04 o
  -5   3   6     1422.87     1468.05      9.00 o
  -4   3   6      468.95      468.52     13.82 o
  -3   3   6      233.91      244.28      7.02 o
  -2   3   6        7.47       10.16      6.41 o
  -1   3   6        2.09        4.81      6.03 o
   0   3   6      522.83      479.38     16.11 o
   1   3   6     1670.97     1792.58     16.52 o
   2   3   6      205.96      207.36      5.69 o
   3   3   6     1066.63     1149.66     24.13 o
   4   3   6       63.65       58.71     14.61 o
   5   3   6     1218.99     1249.98     26.64 o
   6   3   6       44.91       38.08     14.70 o
   7   3   6      298.73      278.70     18.83 o
   8   3   6       79.70       71.58     17.35 o
   9   3   6        6.33       -2.95     15.57 o
 -13   4   6      367.20      426.60     25.78 o
 -12   4   6      317.96      315.87     22.98 o
 -11   4   6      514.93      499.25     13.67 o
 -10   4   6        1.81       -3.97      7.97 o
  -9   4   6      155.53      159.14      9.99 o
  -8   4   6       14.16       16.69      6.18 o
  -7   4   6     1126.99     1172.30     16.00 o
  -6   4   6     1948.18     2000.89     31.34 o
  -5   4   6       17.98       14.87      4.81 o
  -4   4   6      593.54      631.28      9.87 o
  -3   4   6      620.20      610.01      9.65 o
  -2   4   6      519.32      551.61      9.01 o
  -1   4   6       90.95       88.63     12.20 o
   0   4   6      349.11      321.82     15.90 o
   1   4   6      158.65      183.47     15.95 o
   2   4   6      470.31      485.93     18.95 o
   3   4   6       85.90       83.31     15.94 o
   4   4   6       56.38       46.63     15.08 o
   5   4   6      323.40      336.64     18.96 o
   6   4   6       43.00       34.95     15.55 o
   7   4   6       43.53       41.29     16.65 o
   8   4   6       51.70       43.17     17.54 o
   9   4   6       28.42       20.68     17.77 o
 -12   5   6      612.92      695.90     28.63 o
 -11   5   6       73.08       57.29     18.16 o
 -10   5   6       53.39       31.52     16.26 o
  -9   5   6       23.94       14.22      7.98 o
  -8   5   6      633.26      631.43     13.39 o
  -7   5   6      189.01      179.03      9.56 o
  -6   5   6      421.73      416.75     14.93 o
  -5   5   6      901.60      969.34     31.90 o
  -4   5   6       25.59       20.97      6.59 o
  -3   5   6        1.47        5.01      6.50 o
  -2   5   6      239.54      219.79      7.71 o
  -1   5   6     1174.21     1228.33     13.26 o
   0   5   6      596.62      657.09     20.49 o
   1   5   6        6.81       -4.06     13.91 o
   2   5   6        9.14        8.67     14.54 o
   3   5   6       32.57       34.12     14.63 o
   4   5   6        0.05        7.44     15.83 o
   5   5   6      126.80      120.21     17.17 o
   6   5   6       58.82       45.51     16.28 o
   7   5   6      158.72      157.66     19.63 o
   8   5   6      230.84      263.72     22.95 o
 -10   6   6      193.77      189.83     19.30 o
  -9   6   6      197.71      161.71     16.84 o
  -8   6   6        0.20       -1.90     14.11 o
  -7   6   6      124.48      112.51      7.86 o
  -6   6   6      513.12      498.66     13.92 o
  -5   6   6      433.26      443.27     10.04 o
  -4   6   6       12.89       10.09      6.55 o
  -3   6   6       80.25       77.94      6.90 o
  -2   6   6       10.05        5.96      9.22 o
  -1   6   6      101.20       91.23     10.28 o
   0   6   6        3.92        6.63     13.51 o
   1   6   6      756.51      802.98     23.95 o
   2   6   6      478.97      461.01     20.66 o
   3   6   6       24.42       22.16     14.78 o
   4   6   6        9.13        1.23     15.03 o
   5   6   6      184.69      216.57     19.06 o
   6   6   6      492.24      566.98     25.93 o
  -8   7   6       61.65       52.76     10.63 o
  -7   7   6        9.45       10.68      9.69 o
  -6   7   6      192.59      207.69     11.19 o
  -5   7   6       35.36       29.13      8.76 o
  -4   7   6      176.79      196.97     11.47 o
  -3   7   6       39.07       40.26      9.70 o
  -2   7   6       19.41       27.91     10.18 o
  -1   7   6       11.10        8.40     10.15 o
   0   7   6      109.17      110.08     15.38 o
   1   7   6      191.25      196.71     17.09 o
   2   7   6        8.46       11.39     14.96 o
   3   7   6      260.38      239.82     19.46 o
   4   7   6       13.54       10.76     17.10 o
  -4   8   6        2.35        5.56     18.42 o
  -3   8   6       18.52       21.50     10.18 o
  -2   8   6        0.43       -4.42     10.46 o
  -1   8   6       23.07       16.10     10.50 o
   0   8   6        1.02       -3.49     14.38 o
 -14   1   7      198.33      242.87     14.52 o
 -13   1   7        0.29       17.88     11.33 o
 -12   1   7      775.28      838.35     17.40 o
 -11   1   7      799.85      844.21     16.56 o
 -10   1   7      108.27       85.13     10.13 o
  -9   1   7       28.78       22.22      7.19 o
  -8   1   7      919.30      874.10     12.59 o
  -7   1   7     1166.61     1187.83      9.99 o
  -6   1   7        0.03       -2.29      7.72 o
  -5   1   7      557.28      526.32     11.06 o
  -4   1   7        1.08        5.21      3.92 o
  -3   1   7       30.97       21.03      4.82 o
  -2   1   7        0.08       -0.22      5.08 o
  -1   1   7     1315.11     1250.57     22.67 o
   0   1   7      415.98      387.31      7.36 o
   1   1   7        9.75        9.34      5.31 o
   2   1   7       93.75       93.89      6.33 o
   3   1   7      295.81      270.03      8.54 o
   4   1   7       97.23       99.87      6.96 o
   5   1   7       46.98       43.25      6.87 o
   6   1   7       15.03       22.57      9.36 o
   7   1   7        0.80        3.28      9.47 o
   8   1   7       18.37       19.94     10.78 o
   9   1   7      193.19      170.55     14.00 o
 -14   2   7      112.83      129.34     20.46 o
 -13   2   7      350.22      406.39     15.01 o
 -12   2   7       76.44       60.68     10.50 o
 -11   2   7        1.26        3.68     10.03 o
 -10   2   7      116.27      103.43     10.37 o
  -9   2   7      371.61      374.32     11.85 o
  -8   2   7       61.95       56.99      7.17 o
  -7   2   7       31.35       20.02      8.17 o
  -6   2   7     2750.33     2745.55     18.51 o
  -5   2   7     3304.37     3336.38     20.47 o
  -4   2   7       11.51       16.68      7.37 o
  -3   2   7      248.31      236.32      9.02 o
  -2   2   7     1452.68     1399.94     14.85 o
  -1   2   7      218.60      189.51      9.35 o
   0   2   7      416.50      411.21      7.56 o
   1   2   7        5.91        6.55      5.40 o
   2   2   7      445.79      456.57      8.16 o
   3   2   7      498.13      506.75      9.02 o
   4   2   7        2.58       -3.24      9.80 o
   5   2   7      109.02      123.92     10.99 o
   6   2   7      457.89      460.11     18.90 o
   7   2   7      232.99      229.76     16.90 o
   8   2   7      152.48      165.36     12.77 o
   9   2   7        1.53        0.11     11.52 o
 -13   3   7      320.69      353.36     24.03 o
 -12   3   7       51.75       56.81     18.27 o
 -11   3   7      236.19      256.15     11.55 o
 -10   3   7     1505.98     1588.65     50.06 o
  -9   3   7      341.55      371.03     11.60 o
  -8   3   7       42.09       39.65      6.47 o
  -7   3   7      628.19      613.42     15.16 o
  -6   3   7     1676.35     1647.37     20.04 o
  -5   3   7        2.38        4.54      6.11 o
  -4   3   7      582.21      515.04     21.48 o
  -3   3   7      683.63      645.32     24.58 o
  -2   3   7      108.10      115.67      8.04 o
  -1   3   7      360.91      367.07      9.61 o
   0   3   7      474.83      465.52     17.85 o
   1   3   7     5494.65     5792.36     24.18 o
   2   3   7      632.57      634.02     20.70 o
   3   3   7     1091.43     1123.77     24.20 o
   4   3   7        4.62       -4.57     14.04 o
   5   3   7      912.97      924.36     24.49 o
   6   3   7      107.48       97.72     16.24 o
   7   3   7      204.52      202.94     18.73 o
   8   3   7      561.98      613.31     23.70 o
   9   3   7      150.72      162.15     20.22 o
 -13   4   7       27.06       33.15     19.20 o
 -12   4   7        9.11       -1.02     18.25 o
 -11   4   7        1.80        5.29     12.20 o
 -10   4   7      169.72      139.62     10.72 o
  -9   4   7       45.75       34.74      9.25 o
  -8   4   7        6.15        3.97      6.73 o
  -7   4   7       87.73       90.40      7.27 o
  -6   4   7      781.45      776.62     11.47 o
  -5   4   7      720.38      677.06     11.50 o
  -4   4   7      821.11      834.51     11.22 o
  -3   4   7       44.35       49.73      6.55 o
  -2   4   7       64.83       69.89     17.00 o
  -1   4   7      810.59      780.68     21.55 o
   0   4   7     1476.48     1524.81     27.17 o
   1   4   7       37.63       38.88     14.30 o
   2   4   7     1224.68     1237.45     26.29 o
   3   4   7        2.34       -5.99     14.35 o
   4   4   7      121.11      131.77     16.56 o
   5   4   7        0.17       -6.36     15.10 o
   6   4   7      242.77      268.95     19.41 o
   7   4   7      412.80      440.65     23.02 o
   8   4   7       25.40       29.12     17.82 o
 -11   5   7      178.49      216.44     21.14 o
 -10   5   7      173.46      180.42     19.05 o
  -9   5   7      219.51      210.63     31.87 o
  -8   5   7      400.70      402.09     21.86 o
  -7   5   7      812.82      824.32     12.58 o
  -6   5   7       13.42       17.02      6.96 o
  -5   5   7      355.32      357.30     14.24 o
  -4   5   7       73.81       59.83      7.17 o
  -3   5   7      499.11      518.29      9.90 o
  -2   5   7      208.09      178.38      8.69 o
  -1   5   7      141.16      148.36      8.16 o
   0   5   7      398.04      387.71     18.86 o
   1   5   7       38.43       39.92     14.77 o
   2   5   7       87.42       93.48     16.01 o
   3   5   7       62.49       42.51     15.66 o
   4   5   7        0.89       12.44     15.44 o
   5   5   7        1.13        2.83     15.85 o
   6   5   7       28.44       15.05     16.68 o
   7   5   7       10.90       -3.14     17.83 o
 -10   6   7      141.14      139.87     17.67 o
  -9   6   7      212.65      190.43     11.92 o
  -8   6   7      228.85      216.92      8.93 o
  -7   6   7       11.97       14.32      7.21 o
  -6   6   7      281.64      273.67      9.33 o
  -5   6   7        7.59        4.09      7.13 o
  -4   6   7      657.89      666.93     24.43 o
  -3   6   7      323.64      299.26     14.05 o
  -2   6   7      191.75      187.94     11.17 o
  -1   6   7      344.06      347.88     18.91 o
   0   6   7       61.61       61.22     15.53 o
   1   6   7       58.66       71.63     16.44 o
   2   6   7       39.72       22.14     15.32 o
   3   6   7      153.12      127.67     17.37 o
   4   6   7      165.45      179.31     19.16 o
   5   6   7       41.47       49.96     18.25 o
  -8   7   7       29.79       46.73     10.99 o
  -7   7   7        5.84        3.67      9.33 o
  -6   7   7       16.67       12.34      9.33 o
  -5   7   7        2.76       -6.02      9.22 o
  -4   7   7      108.99       96.91     12.37 o
  -3   7   7        7.86        7.81     10.24 o
  -2   7   7      869.44      946.61     56.05 o
  -1   7   7      317.21      308.23     18.01 o
   0   7   7        2.09        0.95     13.79 o
   1   7   7        5.48        7.80     14.81 o
   2   7   7      287.75      282.01     20.55 o
   3   7   7      501.77      596.51     25.69 o
 -14   0   8      565.42      656.36     25.24 o
 -13   0   8      353.68      372.20     21.20 o
 -12   0   8      199.06      175.19     18.19 o
 -11   0   8     1069.31     1092.71     26.18 o
 -10   0   8     1919.85     1972.18     31.17 o
  -9   0   8        4.34        5.38     13.69 o
  -8   0   8     2761.51     2835.24     33.67 o
  -7   0   8     1257.79     1218.00     23.11 o
  -6   0   8      167.41      161.18     13.39 o
  -5   0   8      781.48      773.38     18.58 o
  -4   0   8     4412.44     4314.18     36.06 o
  -3   0   8    10415.35    11777.64     57.49 o
  -2   0   8     1287.33     1231.22     20.42 o
  -1   0   8      525.65      510.86     14.72 o
   0   0   8      232.50      198.23     12.20 o
   1   0   8     3450.07     3447.92     30.83 o
   2   0   8      935.10      915.91     18.24 o
   3   0   8       23.88       39.23     11.74 o
   4   0   8      554.97      536.10     16.73 o
   5   0   8       70.46       59.74      8.64 o
   6   0   8       19.71       14.66      9.19 o
   7   0   8       33.21       27.28     15.23 o
   8   0   8       99.02       83.40     18.00 o
   9   0   8      272.47      251.06     22.91 o
 -14   1   8      162.34      179.92     14.21 o
 -13   1   8      139.18      120.79     12.58 o
 -12   1   8      136.81      128.81     12.50 o
 -11   1   8      215.39      218.06     12.55 o
 -10   1   8      801.60      806.36     16.05 o
  -9   1   8     1989.91     2080.18     21.75 o
  -8   1   8      469.24      478.24     13.00 o
  -7   1   8       71.38       73.12      9.44 o
  -6   1   8       36.13       37.85      8.52 o
  -5   1   8      713.39      683.21     10.87 o
  -4   1   8     2039.02     2122.41     24.17 o
  -3   1   8       28.27       22.73      5.28 o
  -2   1   8     2641.78     2752.13     21.12 o
  -1   1   8     1011.20     1007.49     10.54 o
   0   1   8       30.93       24.66      6.02 o
   1   1   8       18.38       17.05      6.01 o
   2   1   8      711.96      691.39     10.17 o
   3   1   8     2112.07     2124.83     42.36 o
   4   1   8     1146.76     1166.19     17.68 o
   5   1   8        0.10       -4.95      9.48 o
   6   1   8      120.68      105.92     11.01 o
   7   1   8      186.23      162.15     19.03 o
   8   1   8      317.82      321.83     15.06 o
   9   1   8        5.90       -1.60     13.21 o
 -14   2   8       44.76       50.96     19.25 o
 -13   2   8        1.44        2.96     11.10 o
 -12   2   8        5.90        3.87     10.65 o
 -11   2   8      101.84      102.68     11.91 o
 -10   2   8       25.29       17.95      9.60 o
  -9   2   8      136.26      123.35     11.69 o
  -8   2   8       40.18       37.12      5.77 o
  -7   2   8       72.47       56.59      5.83 o
  -6   2   8      292.65      274.44      8.49 o
  -5   2   8       41.59       48.18      8.62 o
  -4   2   8       68.00       65.95      8.55 o
  -3   2   8     1150.52     1156.03     15.20 o
  -2   2   8     2146.11     2246.24     14.60 o
  -1   2   8       30.25       23.60      7.90 o
   0   2   8      363.94      365.63     12.45 o
   1   2   8       10.38        5.19      5.87 o
   2   2   8     1146.14     1186.77     11.86 o
   3   2   8      658.89      670.48     31.96 o
   4   2   8      193.37      187.06     13.42 o
   5   2   8     1227.21     1267.47     36.18 o
   6   2   8       27.67       35.20     11.29 o
   7   2   8      706.07      744.85     21.41 o
   8   2   8        6.10        3.14     11.49 o
 -13   3   8       18.95       29.86     18.60 o
 -12   3   8      102.58      113.56     18.46 o
 -11   3   8        2.18        5.04      9.50 o
 -10   3   8        1.39        3.79      9.22 o
  -9   3   8       16.18       16.79      6.19 o
  -8   3   8       46.08       44.52      5.56 o
  -7   3   8      125.51      120.99      6.41 o
  -6   3   8      104.80       84.16      6.99 o
  -5   3   8        7.74        5.48      6.11 o
  -4   3   8       84.93       86.50      9.29 o
  -3   3   8        3.19        2.71      7.97 o
  -2   3   8       40.16       37.38      7.81 o
  -1   3   8      288.72      304.60     16.13 o
   0   3   8      147.12      149.23      8.16 o
   1   3   8      313.47      342.50     22.13 o
   2   3   8       24.99       18.57     14.14 o
   3   3   8       71.46       62.24     14.71 o
   4   3   8       45.32       54.73     14.78 o
   5   3   8       32.40       51.47     15.60 o
   6   3   8      125.17      133.14     17.09 o
   7   3   8       29.75       24.41     16.34 o
   8   3   8      253.10      253.83     20.28 o
 -12   4   8      273.58      290.85     15.94 o
 -11   4   8       10.76       12.95      9.68 o
 -10   4   8       97.24       96.19      7.61 o
  -9   4   8       12.29       11.27      6.94 o
  -8   4   8      840.44      881.86     12.60 o
  -7   4   8       67.22       59.41      7.07 o
  -6   4   8     1795.51     1864.31     21.78 o
  -5   4   8      374.66      353.82     15.04 o
  -4   4   8      235.64      237.95      8.20 o
  -3   4   8       29.75       27.29      8.44 o
  -2   4   8      891.85      858.76     32.68 o
  -1   4   8      556.21      626.58     20.73 o
   0   4   8       63.33       51.07     14.29 o
   1   4   8        1.10        2.14     13.90 o
   2   4   8       64.76       65.03     15.11 o
   3   4   8      107.23      113.09     16.61 o
   4   4   8        4.16        9.89     15.08 o
   5   4   8      286.44      279.37     19.03 o
   6   4   8      160.80      156.11     18.93 o
   7   4   8        4.90       -2.77     17.00 o
 -11   5   8      220.80      219.72     20.89 o
 -10   5   8      118.86      101.73      8.49 o
  -9   5   8        1.26        0.41      6.81 o
  -8   5   8       70.34       67.44      7.78 o
  -7   5   8     1199.41     1215.75     14.64 o
  -6   5   8      566.85      604.73     23.05 o
  -5   5   8       50.91       39.95      7.21 o
  -4   5   8        9.30       12.89      6.69 o
  -3   5   8      243.72      215.59     13.27 o
  -2   5   8       18.61       22.27      7.43 o
  -1   5   8      229.27      248.02     16.75 o
   0   5   8      248.92      242.98     17.55 o
   1   5   8      472.76      481.67     21.13 o
   2   5   8      149.99      151.95     17.66 o
   3   5   8       54.11       50.64     15.65 o
   4   5   8      322.09      339.88     20.81 o
   5   5   8      409.94      429.29     22.86 o
   6   5   8        2.60        8.13     17.78 o
  -9   6   8        0.67       12.42      9.78 o
  -8   6   8       82.75       77.62     10.25 o
  -7   6   8       20.04       12.16      7.42 o
  -6   6   8        0.01       -1.58      7.31 o
  -5   6   8      319.93      320.97     17.09 o
  -4   6   8      467.08      479.92     12.58 o
  -3   6   8      298.22      278.93     17.59 o
  -2   6   8       59.03       57.38     14.59 o
  -1   6   8      121.00      112.55     17.29 o
   0   6   8      505.56      467.10     20.83 o
   1   6   8      211.59      196.37     18.51 o
   2   6   8        3.37       -6.77     15.70 o
   3   6   8       82.92       72.98     17.81 o
   4   6   8       27.29       27.64     17.86 o
  -7   7   8        2.23       -1.68      9.74 o
  -6   7   8        4.55        8.45      9.36 o
  -5   7   8       49.05       38.07      9.61 o
  -4   7   8       82.47       80.28     10.77 o
  -3   7   8       65.21       52.28     14.40 o
  -2   7   8       86.03       66.97     14.54 o
  -1   7   8       12.06        9.85     14.93 o
   0   7   8       18.33       28.79     16.06 o
   1   7   8      206.84      233.76     20.45 o
   2   7   8      233.81      284.23     21.80 o
 -14   1   9       55.69       61.49     13.22 o
 -13   1   9      256.30      249.84     14.41 o
 -12   1   9       91.28       81.88     11.67 o
 -11   1   9      173.04      172.54     12.15 o
 -10   1   9      192.91      190.46     11.57 o
  -9   1   9      107.03      120.62     10.65 o
  -8   1   9      510.33      494.06     13.54 o
  -7   1   9      969.90      959.55     40.02 o
  -6   1   9     2070.16     2065.02     20.59 o
  -5   1   9       14.45       11.34      4.74 o
  -4   1   9      714.96      684.35     15.98 o
  -3   1   9      266.07      247.91      7.49 o
  -2   1   9     1410.28     1368.35     22.47 o
  -1   1   9        3.64        2.28      6.19 o
   0   1   9      422.14      388.47     13.73 o
   1   1   9      562.14      558.65      9.87 o
   2   1   9        6.20        7.20      6.97 o
   3   1   9       53.38       53.92      7.37 o
   4   1   9      288.16      284.65     11.87 o
   5   1   9      888.75      884.55     16.85 o
   6   1   9       57.40       56.02     13.32 o
   7   1   9       31.99       17.74     10.61 o
   8   1   9       67.44       66.24     13.79 o
 -13   2   9      238.58      261.99     14.10 o
 -12   2   9      179.15      180.58     13.46 o
 -11   2   9      210.88      215.94     12.47 o
 -10   2   9        2.10       -4.50      9.73 o
  -9   2   9        3.84       10.63      9.34 o
  -8   2   9      995.36     1015.18     24.62 o
  -7   2   9      532.36      509.48     31.97 o
  -6   2   9      330.84      305.16      9.36 o
  -5   2   9      609.25      602.04     13.44 o
  -4   2   9       12.57       15.04      8.81 o
  -3   2   9       70.63       73.80      6.36 o
  -2   2   9      145.54      148.72      8.44 o
  -1   2   9      875.28      832.71     10.90 o
   0   2   9     2262.42     2282.76     34.44 o
   1   2   9      313.64      320.20      8.50 o
   2   2   9      124.15      123.35      7.28 o
   3   2   9      129.80      130.90     11.30 o
   4   2   9      955.80      972.88     36.44 o
   5   2   9        8.24       -3.25     11.27 o
   6   2   9      157.38      156.42     12.85 o
   7   2   9       66.43       78.80     12.32 o
 -13   3   9        3.32        7.87     18.93 o
 -12   3   9       32.57       43.96     17.68 o
 -11   3   9       45.81       50.24     10.37 o
 -10   3   9       38.33       35.88     10.02 o
  -9   3   9        0.74       -1.88      7.27 o
  -8   3   9      149.80      152.52      6.64 o
  -7   3   9      703.95      679.03     11.52 o
  -6   3   9      255.34      232.45     11.42 o
  -5   3   9       19.94       22.13      9.06 o
  -4   3   9      438.90      423.06     12.05 o
  -3   3   9      126.56      123.55      9.21 o
  -2   3   9        8.11       16.62      8.28 o
  -1   3   9      161.62      135.84     14.92 o
   0   3   9       37.78       28.53      7.39 o
   1   3   9      832.03      777.76     22.61 o
   2   3   9      786.58      804.43     23.01 o
   3   3   9       44.31       49.87     11.18 o
   4   3   9       62.51       56.04     12.11 o
   5   3   9      336.39      347.97     14.93 o
   6   3   9      823.45      806.89     25.50 o
   7   3   9      445.10      454.25     22.83 o
 -12   4   9       81.29       69.56     11.06 o
 -11   4   9       22.68       17.06     10.29 o
 -10   4   9        0.03        4.65     10.18 o
  -9   4   9      132.93      125.40      9.59 o
  -8   4   9      187.85      171.08      8.44 o
  -7   4   9       30.04       22.30      6.90 o
  -6   4   9      111.86       99.97      7.64 o
  -5   4   9      159.60      125.87      9.77 o
  -4   4   9       68.44       66.28      9.16 o
  -3   4   9        4.00        2.70      8.04 o
  -2   4   9      204.74      196.67      9.75 o
  -1   4   9      438.81      420.93     19.28 o
   0   4   9      353.43      341.44     18.60 o
   1   4   9      275.81      302.31     18.59 o
   2   4   9       58.64       69.18     15.78 o
   3   4   9        8.25       21.91     15.85 o
   4   4   9       12.31        4.44     15.93 o
   5   4   9      342.79      382.34     22.07 o
   6   4   9        1.65       -4.59     16.47 o
 -11   5   9      286.77      258.86     18.38 o
 -10   5   9        0.60       -3.18      9.43 o
  -9   5   9      411.53      386.12     10.56 o
  -8   5   9       50.06       40.72      7.70 o
  -7   5   9      119.91      103.05      8.31 o
  -6   5   9      360.83      337.76      9.92 o
  -5   5   9       11.45       10.18      6.88 o
  -4   5   9      788.82      778.12     14.99 o
  -3   5   9       37.02       35.25      8.95 o
  -2   5   9      476.07      485.64     24.28 o
  -1   5   9      109.44       86.40     15.77 o
   0   5   9      549.31      539.74     22.42 o
   1   5   9      223.81      212.67     17.99 o
   2   5   9        0.76        8.73     15.54 o
   3   5   9       69.90       89.43     17.76 o
   4   5   9        9.70        3.60     17.55 o
   5   5   9      223.81      275.13     22.15 o
  -9   6   9      202.31      185.93     10.04 o
  -8   6   9       31.17       28.47      7.56 o
  -7   6   9      112.93      100.97      8.29 o
  -6   6   9      108.15       94.26      7.96 o
  -5   6   9      363.11      336.54     12.73 o
  -4   6   9        5.65        7.87     12.93 o
  -3   6   9      374.06      320.27     18.22 o
  -2   6   9      254.09      218.78     17.90 o
  -1   6   9       79.38       68.11     16.09 o
   0   6   9      124.92      135.99     18.01 o
   1   6   9      102.23      105.94     17.88 o
   2   6   9      388.09      404.77     22.84 o
   3   6   9        0.70       -4.89     17.76 o
  -5   7   9       60.66       56.09     11.16 o
  -4   7   9      185.79      175.29     17.01 o
  -3   7   9      252.16      251.75     19.19 o
  -2   7   9       29.97       16.58     15.84 o
  -1   7   9       22.95       26.48     16.52 o
 -13   0  10       33.60       41.34     17.47 o
 -12   0  10       82.72       77.81     16.90 o
 -11   0  10       10.44        2.81     15.43 o
 -10   0  10     1978.12     1963.69     33.73 o
  -9   0  10     1841.84     1934.55     31.77 o
  -8   0  10        4.35        3.72     12.88 o
  -7   0  10       69.06       56.93     14.02 o
  -6   0  10      800.18      755.99     20.75 o
  -5   0  10     2634.78     2862.59     34.45 o
  -4   0  10      546.93      546.40     18.07 o
  -3   0  10      694.21      640.44     18.62 o
  -2   0  10     2040.20     2000.25     27.51 o
  -1   0  10      201.27      181.86     13.98 o
   0   0  10      822.64      862.31     20.28 o
   1   0  10      679.44      720.03     18.98 o
   2   0  10     3163.59     3216.28     34.27 o
   3   0  10      494.94      523.11     17.09 o
   4   0  10      139.77      128.41     12.79 o
   5   0  10       17.98       10.71     16.26 o
   6   0  10      108.35       91.42     18.08 o
   7   0  10      339.66      334.49     23.15 o
 -13   1  10        3.75       11.21     11.92 o
 -12   1  10      534.12      569.32     18.30 o
 -11   1  10     1101.49     1169.54     36.21 o
 -10   1  10       52.73       48.66     10.54 o
  -9   1  10      126.66      130.00     11.01 o
  -8   1  10       29.18       27.08      9.96 o
  -7   1  10       85.02       70.98      9.78 o
  -6   1  10      124.26      125.39     10.24 o
  -5   1  10       13.95       12.30      9.30 o
  -4   1  10     1719.74     1784.22     49.40 o
  -3   1  10     1202.78     1213.24     15.96 o
  -2   1  10      174.44      161.45      7.72 o
  -1   1  10      208.06      199.05      7.95 o
   0   1  10      364.76      347.65      9.12 o
   1   1  10      609.62      618.75     10.88 o
   2   1  10        9.66       10.64      7.18 o
   3   1  10      380.99      395.98     15.28 o
   4   1  10      541.55      554.73     16.24 o
   5   1  10       89.28       82.93     11.03 o
   6   1  10        5.30        8.96     10.78 o
   7   1  10       82.09       67.08     14.16 o
 -13   2  10      426.70      485.58     19.42 o
 -12   2  10      124.20      129.94     17.61 o
 -11   2  10      849.52      928.21     20.39 o
 -10   2  10      494.36      553.93     15.58 o
  -9   2  10       68.71       59.55     10.46 o
  -8   2  10       27.30       21.73      9.66 o
  -7   2  10      123.07      122.47      8.63 o
  -6   2  10      181.93      185.29     11.24 o
  -5   2  10      231.89      225.89     11.40 o
  -4   2  10       17.88       10.15      9.28 o
  -3   2  10      216.89      196.35      7.77 o
  -2   2  10        1.45        1.70      6.30 o
  -1   2  10       13.99       14.85      6.65 o
   0   2  10       50.09       43.19      6.86 o
   1   2  10        0.13       -3.59      6.45 o
   2   2  10        3.05        0.18     10.45 o
   3   2  10      398.51      400.19     13.99 o
   4   2  10      161.23      175.46     13.65 o
   5   2  10      185.45      183.72     12.94 o
   6   2  10       50.64       48.11     11.73 o
 -12   3  10       30.60       35.04     11.39 o
 -11   3  10      101.46      108.60     13.00 o
 -10   3  10        2.86        1.22      8.22 o
  -9   3  10      247.28      253.85     10.43 o
  -8   3  10       29.66       25.15      9.73 o
  -7   3  10      217.70      215.30     11.29 o
  -6   3  10      416.04      404.67     12.73 o
  -5   3  10       19.03       15.88      9.30 o
  -4   3  10        4.64        4.41      8.81 o
  -3   3  10       78.73       72.86      9.12 o
  -2   3  10       39.01       43.01     13.84 o
  -1   3  10      116.91      135.73      9.07 o
   0   3  10      133.91      124.75     15.95 o
   1   3  10        0.42       -1.53     14.49 o
   2   3  10      246.07      251.48     12.93 o
   3   3  10       30.58       32.51     11.50 o
   4   3  10      127.09      128.15     12.79 o
   5   3  10        0.54        0.48     11.42 o
   6   3  10       87.09       75.61     18.01 o
 -11   4  10      433.48      412.45     33.92 o
 -10   4  10       22.49       17.63      9.69 o
  -9   4  10      208.83      197.92     12.13 o
  -8   4  10      199.91      174.17      8.54 o
  -7   4  10     1592.29     1703.84     45.64 o
  -6   4  10      135.90      120.16     10.53 o
  -5   4  10      174.51      185.35     10.88 o
  -4   4  10       93.87       89.07     10.18 o
  -3   4  10      136.86      136.72     11.00 o
  -2   4  10      258.53      302.98     18.97 o
  -1   4  10       49.13       52.82     15.76 o
   0   4  10     1338.92     1378.34     29.67 o
   1   4  10      315.21      334.23     20.51 o
   2   4  10      133.18      134.16     17.14 o
   3   4  10       27.84       29.53     16.39 o
   4   4  10      389.35      452.84     22.76 o
   5   4  10      122.94      129.22     19.20 o
 -10   5  10       28.17       22.97     10.34 o
  -9   5  10        4.24        8.66      7.30 o
  -8   5  10      253.25      219.22      9.24 o
  -7   5  10        0.94       -0.82      7.42 o
  -6   5  10      549.42      577.36     14.72 o
  -5   5  10      503.72      502.73     37.45 o
  -4   5  10       18.43       13.91      8.99 o
  -3   5  10        1.86       -3.18      8.43 o
  -2   5  10      206.11      183.47     17.11 o
  -1   5  10      829.55      868.28     25.82 o
   0   5  10      189.65      190.52     17.85 o
   1   5  10      136.61      130.10     17.96 o
   2   5  10       57.68       61.50     17.80 o
   3   5  10       18.12       36.90     18.12 o
  -8   6  10      212.37      187.96     12.88 o
  -7   6  10       80.04       58.53      8.08 o
  -6   6  10       25.64       20.05      9.40 o
  -5   6  10       84.19       85.39     10.07 o
  -4   6  10       88.14       85.70     15.39 o
  -3   6  10       75.20       48.63     16.29 o
  -2   6  10       16.72       14.85     15.11 o
  -1   6  10       10.76       23.68     16.93 o
   0   6  10       34.34       33.71     17.30 o
   1   6  10      436.50      507.88     25.04 o
 -13   1  11        6.57       12.21     12.34 o
 -12   1  11      179.55      193.57     13.82 o
 -11   1  11      283.41      308.77     13.99 o
 -10   1  11       30.19       32.94     10.80 o
  -9   1  11        1.12       -0.98     10.29 o
  -8   1  11      144.20      136.77     11.08 o
  -7   1  11      205.50      181.34     15.21 o
  -6   1  11        0.23        1.48     10.40 o
  -5   1  11      403.50      374.03     30.73 o
  -4   1  11       15.81       21.65     13.07 o
  -3   1  11       32.78       34.40      7.05 o
  -2   1  11       58.56       47.41      7.26 o
  -1   1  11      833.34      819.51     11.81 o
   0   1  11      343.46      342.21      9.50 o
   1   1  11       82.94       82.98      8.04 o
   2   1  11        1.59       -1.86      7.60 o
   3   1  11      269.01      235.48     20.21 o
   4   1  11      134.23      134.09     16.46 o
   5   1  11      129.41      132.54     19.21 o
   6   1  11      117.21      125.96     20.35 o
 -12   2  11       34.20       38.09     12.08 o
 -11   2  11       41.62       35.56     11.22 o
 -10   2  11       56.79       54.63     10.97 o
  -9   2  11       49.22       52.79     10.98 o
  -8   2  11      399.16      370.25     11.18 o
  -7   2  11      957.20      939.23     17.38 o
  -6   2  11      264.27      259.29     11.95 o
  -5   2  11      145.61      145.90     10.88 o
  -4   2  11      589.69      563.89     14.03 o
  -3   2  11      324.56      314.84     20.87 o
  -2   2  11      198.00      193.75      8.08 o
  -1   2  11        4.76       17.47      6.95 o
   0   2  11       44.95       42.63      7.30 o
   1   2  11       82.83       68.74     11.28 o
   2   2  11        2.21        6.16     10.72 o
   3   2  11       58.42       64.94     11.76 o
   4   2  11      267.11      270.53     14.20 o
   5   2  11      196.13      227.17     14.22 o
 -12   3  11       12.30       22.24      9.39 o
 -11   3  11       11.06       16.48      8.97 o
 -10   3  11      334.84      368.16     29.05 o
  -9   3  11     1075.17     1064.05     19.93 o
  -8   3  11      267.81      259.83     13.28 o
  -7   3  11      315.30      291.32     13.03 o
  -6   3  11       58.10       49.27     11.46 o
  -5   3  11      334.42      305.25     12.42 o
  -4   3  11        3.89        5.97     10.06 o
  -3   3  11      838.93      885.17     24.20 o
  -2   3  11      501.72      528.99     12.90 o
  -1   3  11      108.23      115.13     16.64 o
   0   3  11      186.60      187.41     17.36 o
   1   3  11      175.67      183.87     18.40 o
   2   3  11      192.54      190.03     18.96 o
   3   3  11       56.76       49.78     12.07 o
   4   3  11        3.53        9.59     11.94 o
 -11   4  11        0.22        2.34     11.34 o
 -10   4  11       28.82       31.40     11.05 o
  -9   4  11       28.28       23.86     10.90 o
  -8   4  11      669.82      629.56     18.22 o
  -7   4  11      605.85      610.81     26.52 o
  -6   4  11       46.08       46.81     10.23 o
  -5   4  11        2.79       -0.72      9.44 o
  -4   4  11      290.86      292.07     26.28 o
  -3   4  11      500.77      513.94     20.71 o
  -2   4  11       55.37       65.47     16.17 o
  -1   4  11       10.22        5.55     15.29 o
   0   4  11       26.40       30.02     16.49 o
   1   4  11        9.97       -8.52     15.34 o
   2   4  11        3.83        6.36     16.23 o
   3   4  11        0.99        4.43     16.76 o
  -9   5  11        0.99       -2.96     10.70 o
  -8   5  11      257.14      268.37     13.06 o
  -7   5  11      156.37      139.97     13.64 o
  -6   5  11      309.92      321.93     23.25 o
  -5   5  11      189.30      183.59     11.42 o
  -4   5  11      149.07      142.29     10.42 o
  -3   5  11      308.67      282.40     11.97 o
  -2   5  11       28.39       29.48     16.64 o
  -1   5  11      358.13      381.46     20.95 o
   0   5  11       52.43       50.73     16.94 o
   1   5  11       96.63      105.11     18.74 o
   2   5  11      164.26      175.41     21.16 o
  -6   6  11       48.84       34.99     13.15 o
  -5   6  11       47.65       42.50     16.32 o
  -4   6  11      457.03      490.86     22.76 o
  -3   6  11        0.29       -3.08     16.56 o
  -2   6  11      477.48      521.60     25.01 o
  -1   6  11       60.37       85.20     18.91 o
 -12   0  12       88.67       84.93     18.54 o
 -11   0  12        6.00        4.84     16.84 o
 -10   0  12       23.46       10.55     14.93 o
  -9   0  12        1.65        5.18     15.56 o
  -8   0  12      325.00      315.56     19.05 o
  -7   0  12      485.44      478.57     20.86 o
  -6   0  12        2.70       -4.64     14.55 o
  -5   0  12      245.50      201.65     16.28 o
  -4   0  12     2979.34     3136.11     38.30 o
  -3   0  12     1024.80     1022.06     23.93 o
  -2   0  12       63.54       50.05     13.92 o
  -1   0  12      152.98      140.44     14.43 o
   0   0  12      726.26      709.15     20.59 o
   1   0  12      261.94      290.28     16.31 o
   2   0  12        0.21       -5.46     10.59 o
   3   0  12      229.87      220.33     19.29 o
   4   0  12      365.16      354.76     22.40 o
 -12   1  12       50.62       69.68     12.47 o
 -11   1  12      519.81      528.10     42.35 o
 -10   1  12      244.91      256.17     13.33 o
  -9   1  12       14.55        9.46     10.42 o
  -8   1  12       29.00       19.91     10.79 o
  -7   1  12      114.90      103.81      9.22 o
  -6   1  12      230.24      219.21     12.50 o
  -5   1  12      234.29      220.82     12.01 o
  -4   1  12       88.51       93.14     10.16 o
  -3   1  12      448.66      458.53     13.29 o
  -2   1  12       80.93       84.57      7.65 o
  -1   1  12        3.63        4.76      7.38 o
   0   1  12      140.63      138.92      8.36 o
   1   1  12      469.64      493.72     11.01 o
   2   1  12      624.77      623.96     20.72 o
   3   1  12      306.21      311.62     13.83 o
   4   1  12        0.97       10.48     11.00 o
 -12   2  12      493.49      538.56     17.47 o
 -11   2  12       33.19       41.37     11.73 o
 -10   2  12      442.69      455.57     15.29 o
  -9   2  12      488.49      501.31     26.76 o
  -8   2  12       66.38       53.75     10.77 o
  -7   2  12      299.12      302.25     13.87 o
  -6   2  12      186.70      177.43     11.83 o
  -5   2  12     1368.05     1411.75     20.56 o
  -4   2  12      129.49      131.05     16.63 o
  -3   2  12       65.00       64.74     10.10 o
  -2   2  12       24.80       22.24      7.14 o
  -1   2  12      174.27      194.98      8.85 o
   0   2  12      141.12      152.31     11.66 o
   1   2  12       36.05       32.99     11.46 o
   2   2  12        6.04        5.76     10.97 o
   3   2  12       38.02       39.29     18.23 o
   4   2  12        2.54        7.50     11.90 o
 -11   3  12       82.77       88.54     10.30 o
 -10   3  12       96.47       99.87     14.70 o
  -9   3  12      101.96       89.84     11.76 o
  -8   3  12      541.29      543.26     15.65 o
  -7   3  12       23.81       22.60     10.50 o
  -6   3  12      329.67      304.60     12.92 o
  -5   3  12       17.31       14.45     10.15 o
  -4   3  12      142.19      154.61     13.61 o
  -3   3  12      245.64      251.42     11.35 o
  -2   3  12       16.49       20.61     15.24 o
  -1   3  12      291.08      298.18     18.92 o
   0   3  12       63.31       47.75     15.37 o
   1   3  12       91.63       87.81     17.23 o
   2   3  12       37.71       33.92     16.25 o
   3   3  12       59.47       65.17     12.87 o
 -10   4  12        0.30        5.77     11.53 o
  -9   4  12      166.12      183.92     13.27 o
  -8   4  12        9.25        6.74      9.87 o
  -7   4  12      209.97      197.93     15.47 o
  -6   4  12      358.90      323.98     26.86 o
  -5   4  12       84.55       64.94     10.46 o
  -4   4  12       32.00       22.72      9.85 o
  -3   4  12        3.28       10.91     15.31 o
  -2   4  12      636.12      728.18     25.17 o
  -1   4  12      658.97      686.24     24.97 o
   0   4  12       98.18       61.48     17.50 o
   1   4  12      352.39      354.90     22.13 o
   2   4  12        6.50        9.96     17.75 o
  -8   5  12      322.17      321.17     14.16 o
  -7   5  12      248.46      235.61     13.18 o
  -6   5  12        4.06       15.56     13.08 o
  -5   5  12       16.05        8.56      9.38 o
  -4   5  12        0.06       -1.95      9.53 o
  -3   5  12       11.57        8.94     16.53 o
  -2   5  12        4.23        9.27     17.09 o
  -1   5  12      272.46      311.54     22.03 o
   0   5  12      680.24      747.34     28.16 o
 -11   1  13      120.58      138.54     13.74 o
 -10   1  13      214.87      234.59     14.23 o
  -9   1  13       16.60       11.53     11.13 o
  -8   1  13        3.94        4.06      8.72 o
  -7   1  13      193.94      176.79     12.15 o
  -6   1  13      190.75      217.25     14.97 o
  -5   1  13       71.06       65.63     11.05 o
  -4   1  13        2.84       -2.51     10.01 o
  -3   1  13       78.92       73.95     10.30 o
  -2   1  13       65.50       57.27     10.18 o
  -1   1  13      123.92      111.55      8.60 o
   0   1  13      206.06      219.33      9.72 o
   1   1  13      468.06      468.76     15.27 o
   2   1  13        1.21        8.25     11.05 o
   3   1  13        4.11      -11.79     11.79 o
 -11   2  13      123.17      140.87     15.86 o
 -10   2  13       87.81       94.71     10.19 o
  -9   2  13       34.97       39.25     11.61 o
  -8   2  13       19.53       32.50     11.33 o
  -7   2  13        0.47       -1.93     10.66 o
  -6   2  13        0.82        0.35      9.74 o
  -5   2  13      142.97      134.15     16.98 o
  -4   2  13      265.94      242.03     12.04 o
  -3   2  13       77.02       61.84     10.35 o
  -2   2  13      139.23      141.69     14.13 o
  -1   2  13      483.81      482.10     21.50 o
   0   2  13      326.20      314.62     24.71 o
   1   2  13        6.56        1.07     11.20 o
   2   2  13       26.83       31.92     12.08 o
 -10   3  13      122.14      129.68     13.66 o
  -9   3  13      116.38      126.01     13.10 o
  -8   3  13      778.86      836.86     39.50 o
  -7   3  13       95.15       94.31     11.65 o
  -6   3  13        5.18        1.64     10.41 o
  -5   3  13       48.44       29.15     10.29 o
  -4   3  13      229.77      241.58     11.63 o
  -3   3  13       98.49       99.97     17.58 o
  -2   3  13       13.48        8.87     15.46 o
  -1   3  13      204.76      219.09     19.32 o
   0   3  13       72.22       80.09     17.98 o
   1   3  13        7.37       10.37     16.18 o
  -8   4  13       22.91       17.92     11.38 o
  -7   4  13      264.57      282.20     22.71 o
  -6   4  13      142.84      131.23     12.12 o
  -5   4  13       35.83       30.41     10.55 o
  -4   4  13        0.16       -1.83     15.69 o
  -3   4  13      168.88      180.44     18.77 o
  -2   4  13      347.30      398.63     23.07 o
  -1   4  13      181.06      211.17     20.64 o
 -10   0  14       24.19       34.43     17.51 o
  -9   0  14      188.45      183.81     19.76 o
  -8   0  14      306.95      296.21     16.13 o
  -7   0  14      121.71      107.02     17.60 o
  -6   0  14       98.67      129.61     16.84 o
  -5   0  14      168.02      127.10     16.19 o
  -4   0  14       12.32        3.88     14.56 o
  -3   0  14      185.03      182.42     17.23 o
  -2   0  14      104.47       86.60     15.43 o
  -1   0  14        1.18        7.89     10.16 o
   0   0  14        0.74        2.29     10.82 o
   1   0  14      394.06      406.54     22.48 o
 -10   1  14       14.23       15.55     10.13 o
  -9   1  14        0.12       -3.42     11.61 o
  -8   1  14        8.15       -4.19     13.68 o
  -7   1  14       17.58       15.78     11.26 o
  -6   1  14       85.80       89.23     11.67 o
  -5   1  14      603.02      628.36     16.34 o
  -4   1  14      180.02      190.45     12.22 o
  -3   1  14        9.98       14.11     10.24 o
  -2   1  14        2.62        4.60     10.06 o
  -1   1  14       92.44       97.27     11.12 o
   0   1  14       81.31       96.82     11.86 o
   1   1  14        0.50        0.85     11.45 o
  -9   2  14      138.08      136.24     13.75 o
  -8   2  14       66.74       82.61     17.26 o
  -7   2  14      344.60      366.69     37.18 o
  -6   2  14      635.02      676.14     24.91 o
  -5   2  14       23.61       20.55     10.71 o
  -4   2  14      488.75      525.94     15.40 o
  -3   2  14       14.16       16.14     10.59 o
  -2   2  14      321.27      350.52     20.55 o
  -1   2  14       37.14       43.95     17.44 o
   0   2  14      245.48      294.63     20.70 o
  -8   3  14      301.49      304.92     15.14 o
  -7   3  14      112.82      122.77     17.25 o
  -6   3  14       21.13       22.86     11.48 o
  -5   3  14       53.05       48.52     10.74 o
  -4   3  14       11.15        9.50     15.95 o
  -3   3  14      316.05      337.88     21.69 o
  -2   3  14      108.02      122.96     18.62 o
  -1   3  14       39.87       53.96     18.25 o
  -8   1  15        8.79       -1.37     17.63 o
  -7   1  15       35.89       31.46     11.86 o
  -6   1  15        9.66       20.41     15.42 o
  -5   1  15      227.11      245.53     13.92 o
  -4   1  15       75.20       83.98     15.69 o
  -3   1  15       17.23       10.09     11.04 o
  -2   1  15       96.87       96.38     13.42 o
  -6   2  15       99.50       95.62     12.38 o
  -5   2  15      189.07      204.44     13.57 o
  -4   2  15      108.57      123.40     12.79 o
 
